# Supplementary material for: IER2-induced senescence drives melanoma invasion through osteopontin
Source: Oncogene. 2021 Oct 5;40(47):6494–512. doi: 10.1038/s41388-021-02027-6 (PMC8616759; doi:10.1038/s41388-021-02027-6)
Supplement: Supplementary file 3 — Supplementary Table S1 [file 41388_2021_2027_MOESM3_ESM.xlsx]

## Sheet: GSEA using KEGG annotations
Table S1, related to Figure 1: GSEA upregulated gene sets in 3T3-ind-Ier2#11 cells stimulated with RSL (0.2μM)
NAME	SIZE	ES	NES	NOM p-val	FDR q-val
00100 - STEROID BIOSYNTHESIS	19	0.752086	2.14664	0	0
05134 - LEGIONELLOSIS	50	0.542887	1.91363	0	0.0263287
01212 - FATTY ACID METABOLISM	49	0.500083	1.72726	0.00181159	0.152132
00760 - NICOTINATE AND NICOTINAMIDE METABOLISM	31	0.537547	1.71387	0.0152542	0.130708
05162 - MEASLES	125	0.404977	1.68648	0	0.142196
04612 - ANTIGEN PROCESSING AND PRESENTATION	56	0.471742	1.67747	0.00747664	0.129581
01040 - BIOSYNTHESIS OF UNSATURATED FATTY ACIDS	26	0.546992	1.66618	0.0116279	0.123912
00340 - HISTIDINE METABOLISM	23	0.553319	1.64175	0.0176678	0.133403
05340 - PRIMARY IMMUNODEFICIENCY	33	0.499971	1.63449	0.0125224	0.126516
00900 - TERPENOID BACKBONE BIOSYNTHESIS	18	0.573368	1.62606	0.0289855	0.123448
05144 - MALARIA	42	0.467336	1.59007	0.0165746	0.157843
00360 - PHENYLALANINE METABOLISM	17	0.580523	1.55939	0.0346715	0.187948
00052 - GALACTOSE METABOLISM	28	0.497034	1.55506	0.0242991	0.178732
05320 - AUTOIMMUNE THYROID DISEASE	41	0.445184	1.52942	0.0218182	0.204985
05332 - GRAFT-VERSUS-HOST DISEASE	32	0.481792	1.52729	0.0336879	0.194618
04978 - MINERAL ABSORPTION	40	0.440149	1.50752	0.0248227	0.21445
03320 - PPAR SIGNALING PATHWAY	72	0.385199	1.48203	0.0288288	0.246066
00592 - ALPHA-LINOLENIC ACID METABOLISM	24	0.485855	1.47396	0.0534351	0.246816
05143 - AFRICAN TRYPANOSOMIASIS	29	0.465784	1.46451	0.0518784	0.251161
00830 - RETINOL METABOLISM	59	0.398728	1.45825	0.0326461	0.250568
00062 - FATTY ACID ELONGATION	26	0.469272	1.43833	0.0610687	0.276316
04115 - P53 SIGNALING PATHWAY	64	0.382061	1.43448	0.0229682	0.271879
04142 - LYSOSOME	117	0.348119	1.42701	0.0157343	0.274403
05146 - AMOEBIASIS	96	0.35695	1.42161	0.0213816	0.273689
00511 - OTHER GLYCAN DEGRADATION	17	0.509994	1.4088	0.0922509	0.289473
04060 - CYTOKINE-CYTOKINE RECEPTOR INTERACTION	216	0.314733	1.39843	0.0083612	0.299327
02010 - ABC TRANSPORTERS	40	0.409966	1.37828	0.0713012	0.335146
04550 - SIGNALING PATHWAYS REGULATING PLURIPOTENCY OF STEM CELLS	136	0.322028	1.37129	0.0266223	0.339033
00010 - GLYCOLYSIS - GLUCONEOGENESIS	56	0.38218	1.36645	0.0623886	0.338337
05321 - INFLAMMATORY BOWEL DISEASE (IBD)	53	0.385454	1.36554	0.0630473	0.328854
00620 - PYRUVATE METABOLISM	36	0.410607	1.36526	0.0886525	0.318943
05164 - INFLUENZA A	148	0.318428	1.34869	0.0438449	0.344184
05323 - RHEUMATOID ARTHRITIS	77	0.344896	1.32822	0.0637584	0.380895
05330 - ALLOGRAFT REJECTION	34	0.394412	1.31842	0.113924	0.393662
00350 - TYROSINE METABOLISM	33	0.405305	1.31247	0.126582	0.39722
04213 - LONGEVITY REGULATING PATHWAY - MULTIPLE SPECIES	60	0.362853	1.3111	0.0994764	0.390149
04066 - HIF-1 SIGNALING PATHWAY	94	0.324062	1.30135	0.0800681	0.40384
04350 - TGF-BETA SIGNALING PATHWAY	78	0.336517	1.29702	0.0789474	0.404676
00980 - METABOLISM OF XENOBIOTICS BY CYTOCHROME P450	48	0.368006	1.2933	0.108291	0.403452
04940 - TYPE I DIABETES MELLITUS	40	0.386225	1.2869	0.131295	0.410283
00480 - GLUTATHIONE METABOLISM	50	0.355445	1.28288	0.125839	0.410838
00600 - SPHINGOLIPID METABOLISM	43	0.370215	1.26929	0.130909	0.43592
04740 - OLFACTORY TRANSDUCTION	70	0.33408	1.26551	0.115517	0.436062
00603 - GLYCOSPHINGOLIPID BIOSYNTHESIS - GLOBO SERIES	15	0.470045	1.2631	0.162524	0.432276
03018 - RNA DEGRADATION	66	0.33316	1.23967	0.122486	0.486354
04672 - INTESTINAL IMMUNE NETWORK FOR IGA PRODUCTION	38	0.372717	1.23652	0.168111	0.483727
04623 - CYTOSOLIC DNA-SENSING PATHWAY	51	0.342058	1.22985	0.152801	0.493181
05322 - SYSTEMIC LUPUS ERYTHEMATOSUS	63	0.329237	1.22532	0.169675	0.494946
05410 - HYPERTROPHIC CARDIOMYOPATHY (HCM)	75	0.319347	1.22399	0.142615	0.488504
00561 - GLYCEROLIPID METABOLISM	54	0.338606	1.22258	0.173986	0.482685
00982 - DRUG METABOLISM - CYTOCHROME P450	47	0.34955	1.22216	0.171378	0.474598
00860 - PORPHYRIN AND CHLOROPHYLL METABOLISM	30	0.387105	1.20938	0.215116	0.499692
05152 - TUBERCULOSIS	158	0.277869	1.20848	0.116613	0.493222
04973 - CARBOHYDRATE DIGESTION AND ABSORPTION	35	0.367968	1.20818	0.182971	0.484714
05014 - AMYOTROPHIC LATERAL SCLEROSIS (ALS)	50	0.338718	1.20404	0.179024	0.486785
04923 - REGULATION OF LIPOLYSIS IN ADIPOCYTES	53	0.335925	1.20007	0.182143	0.488918
00410 - BETA-ALANINE METABOLISM	30	0.378026	1.18705	0.237319	0.516843
04721 - SYNAPTIC VESICLE CYCLE	55	0.324839	1.17961	0.184211	0.528479
04930 - TYPE II DIABETES MELLITUS	44	0.344283	1.17715	0.228829	0.527007
04974 - PROTEIN DIGESTION AND ABSORPTION	81	0.30466	1.17583	0.202509	0.522
05145 - TOXOPLASMOSIS	110	0.288662	1.17456	0.180556	0.517312
04621 - NOD-LIKE RECEPTOR SIGNALING PATHWAY	51	0.328964	1.16412	0.218085	0.537786
00564 - GLYCEROPHOSPHOLIPID METABOLISM	87	0.292563	1.16009	0.205624	0.54054
03008 - RIBOSOME BIOGENESIS IN EUKARYOTES	71	0.301414	1.14008	0.225694	0.59051
00260 - GLYCINE, SERINE AND THREONINE METABOLISM	33	0.355285	1.13907	0.288288	0.584361
04620 - TOLL-LIKE RECEPTOR SIGNALING PATHWAY	90	0.287516	1.13803	0.20298	0.578714
05412 - ARRHYTHMOGENIC RIGHT VENTRICULAR CARDIOMYOPATHY (ARVC)	67	0.301037	1.13435	0.241322	0.581145
00910 - NITROGEN METABOLISM	16	0.410164	1.12921	0.298651	0.587072
03050 - PROTEASOME	39	0.33869	1.11678	0.291592	0.61557
05217 - BASAL CELL CARCINOMA	53	0.314399	1.11674	0.276923	0.606901
05033 - NICOTINE ADDICTION	36	0.339311	1.11613	0.280669	0.599903
05168 - HERPES SIMPLEX INFECTION	165	0.255643	1.11348	0.231767	0.599353
00565 - ETHER LIPID METABOLISM	42	0.325643	1.11111	0.292035	0.597371
04931 - INSULIN RESISTANCE	99	0.281025	1.10748	0.268551	0.600263
04668 - TNF SIGNALING PATHWAY	106	0.271269	1.10657	0.262069	0.59511
04145 - PHAGOSOME	134	0.261842	1.10061	0.23756	0.604319
04920 - ADIPOCYTOKINE SIGNALING PATHWAY	69	0.288709	1.10007	0.274611	0.598258
00230 - PURINE METABOLISM	160	0.249245	1.09427	0.252475	0.607633
04976 - BILE SECRETION	66	0.293322	1.09393	0.302655	0.601014
04020 - CALCIUM SIGNALING PATHWAY	163	0.253577	1.09226	0.244792	0.597949
04913 - OVARIAN STEROIDOGENESIS	52	0.307213	1.0879	0.3223	0.602671
00051 - FRUCTOSE AND MANNOSE METABOLISM	32	0.333087	1.08748	0.327616	0.59671
00531 - GLYCOSAMINOGLYCAN DEGRADATION	19	0.385355	1.0852	0.345521	0.595437
04146 - PEROXISOME	79	0.275525	1.07936	0.293624	0.604827
00030 - PENTOSE PHOSPHATE PATHWAY	29	0.339143	1.0787	0.347909	0.599596
05414 - DILATED CARDIOMYOPATHY (DCM)	80	0.276681	1.07869	0.325976	0.592647
03460 - FANCONI ANEMIA PATHWAY	47	0.30168	1.07813	0.314338	0.587565
04724 - GLUTAMATERGIC SYNAPSE	101	0.266382	1.07571	0.321168	0.587797
00020 - CITRATE CYCLE (TCA CYCLE)	31	0.330899	1.07016	0.352837	0.595495
01200 - CARBON METABOLISM	104	0.266809	1.06118	0.33777	0.613675
05150 - STAPHYLOCOCCUS AUREUS INFECTION	45	0.300702	1.05015	0.368715	0.637915
04152 - AMPK SIGNALING PATHWAY	120	0.254124	1.0449	0.362694	0.64614
04975 - FAT DIGESTION AND ABSORPTION	37	0.313666	1.03887	0.38968	0.655773
05133 - PERTUSSIS	69	0.270317	1.02805	0.415631	0.679279
00510 - N-GLYCAN BIOSYNTHESIS	45	0.294048	1.02304	0.429616	0.686854
04964 - PROXIMAL TUBULE BICARBONATE RECLAMATION	19	0.354415	1.01983	0.409506	0.688853
00520 - AMINO SUGAR AND NUCLEOTIDE SUGAR METABOLISM	44	0.296756	1.01819	0.418149	0.686513
04260 - CARDIAC MUSCLE CONTRACTION	65	0.268992	1.01466	0.420475	0.688917
05161 - HEPATITIS B	132	0.236748	1.00032	0.437086	0.722859
00120 - PRIMARY BILE ACID BIOSYNTHESIS	15	0.371298	0.998756	0.467803	0.719962
00983 - DRUG METABOLISM - OTHER ENZYMES	35	0.297818	0.995923	0.441901	0.720751
04744 - PHOTOTRANSDUCTION	22	0.345594	0.993017	0.46824	0.721958
04080 - NEUROACTIVE LIGAND-RECEPTOR INTERACTION	238	0.211732	0.967807	0.538961	0.786922
04151 - PI3K-AKT SIGNALING PATHWAY	314	0.20394	0.959754	0.537855	0.802771
04630 - JAK-STAT SIGNALING PATHWAY	134	0.228228	0.94412	0.575175	0.840336
00770 - PANTOTHENATE AND COA BIOSYNTHESIS	18	0.335623	0.941959	0.534672	0.838696
04211 - LONGEVITY REGULATING PATHWAY	91	0.235864	0.938899	0.577441	0.839807
04610 - COMPLEMENT AND COAGULATION CASCADES	78	0.245806	0.937357	0.585841	0.836176
00380 - TRYPTOPHAN METABOLISM	41	0.273722	0.926664	0.581152	0.858785
04960 - ALDOSTERONE-REGULATED SODIUM REABSORPTION	35	0.27565	0.92457	0.572711	0.856949
05160 - HEPATITIS C	120	0.221701	0.923323	0.626466	0.852674
04970 - SALIVARY SECRETION	67	0.244128	0.922217	0.616725	0.848334
04726 - SEROTONERGIC SYNAPSE	116	0.219832	0.900293	0.687708	0.902765
00670 - ONE CARBON POOL BY FOLATE	16	0.332449	0.898273	0.592593	0.900477
05416 - VIRAL MYOCARDITIS	57	0.243005	0.890142	0.653979	0.914419
04022 - CGMP-PKG SIGNALING PATHWAY	150	0.20941	0.889436	0.722591	0.908459
04950 - MATURITY ONSET DIABETES OF THE YOUNG	25	0.285342	0.883854	0.613843	0.915803
04925 - ALDOSTERONE SYNTHESIS AND SECRETION	76	0.231889	0.880783	0.660245	0.91579
04072 - PHOSPHOLIPASE D SIGNALING PATHWAY	134	0.207273	0.878346	0.732258	0.914163
04215 - APOPTOSIS - MULTIPLE SPECIES	32	0.26623	0.874828	0.662942	0.915598
05310 - ASTHMA	23	0.290832	0.867444	0.659533	0.927051
04611 - PLATELET ACTIVATION	111	0.212626	0.86678	0.781197	0.920973
04514 - CELL ADHESION MOLECULES (CAMS)	130	0.20398	0.857	0.780937	0.937427
04916 - MELANOGENESIS	97	0.214211	0.853775	0.766102	0.937858
04966 - COLLECTING DUCT ACID SECRETION	24	0.284008	0.853507	0.661512	0.930906
00591 - LINOLEIC ACID METABOLISM	40	0.248906	0.853366	0.689013	0.923826
04730 - LONG-TERM DEPRESSION	58	0.231996	0.851734	0.744308	0.920418
03040 - SPLICEOSOME	108	0.208778	0.850301	0.790064	0.916524
00240 - PYRIMIDINE METABOLISM	93	0.214705	0.849718	0.763727	0.910735
00071 - FATTY ACID DEGRADATION	45	0.243904	0.845566	0.732743	0.913299
04150 - MTOR SIGNALING PATHWAY	55	0.230574	0.836262	0.764298	0.926004
00532 - GLYCOSAMINOGLYCAN BIOSYNTHESIS - CS/DS	18	0.292776	0.832611	0.690909	0.927107
04961 - ENDOCRINE AND OTHER FACTOR-REGULATED CALCIUM REABSORPTION	49	0.235923	0.826569	0.767355	0.932141
05213 - ENDOMETRIAL CANCER	51	0.231448	0.826095	0.764244	0.926179
05169 - EPSTEIN-BARR VIRUS INFECTION	180	0.183474	0.806512	0.91015	0.956166
04972 - PANCREATIC SECRETION	90	0.203381	0.803897	0.831947	0.954169
04068 - FOXO SIGNALING PATHWAY	126	0.192508	0.799768	0.900826	0.955019
04910 - INSULIN SIGNALING PATHWAY	128	0.187746	0.797976	0.908497	0.951101
05218 - MELANOMA	69	0.204454	0.77989	0.861352	0.974414
04977 - VITAMIN DIGESTION AND ABSORPTION	23	0.266433	0.777652	0.769369	0.970786
04140 - REGULATION OF AUTOPHAGY	30	0.239851	0.763094	0.820327	0.985438
05230 - CENTRAL CARBON METABOLISM IN CANCER	60	0.21011	0.757804	0.887477	0.985904
04932 - NON-ALCOHOLIC FATTY LIVER DISEASE (NAFLD)	135	0.179977	0.756629	0.946287	0.980503
00330 - ARGININE AND PROLINE METABOLISM	43	0.216564	0.751167	0.856392	0.981006
00500 - STARCH AND SUCROSE METABOLISM	36	0.226602	0.746823	0.844523	0.979529
04062 - CHEMOKINE SIGNALING PATHWAY	166	0.171131	0.743195	0.977987	0.976852
05016 - HUNTINGTON'S DISEASE	161	0.1654	0.712217	0.985413	1
04064 - NF-KAPPA B SIGNALING PATHWAY	81	0.184409	0.705141	0.969479	1
04650 - NATURAL KILLER CELL MEDIATED CYTOTOXICITY	93	0.173106	0.674556	0.985173	1
00190 - OXIDATIVE PHOSPHORYLATION	103	0.162857	0.655494	0.989324	1
00250 - ALANINE, ASPARTATE AND GLUTAMATE METABOLISM	30	0.204221	0.648554	0.948276	1
03020 - RNA POLYMERASE	27	0.207199	0.638276	0.932981	1
03013 - RNA TRANSPORT	142	0.148581	0.6322	0.998311	1
04622 - RIG-I-LIKE RECEPTOR SIGNALING PATHWAY	56	0.17493	0.631241	0.978648	1
00534 - GLYCOSAMINOGLYCAN BIOSYNTHESIS - HS/HEP	23	0.20632	0.60924	0.956357	1
05010 - ALZHEIMER'S DISEASE	146	0.132191	0.563942	1	1
05012 - PARKINSON'S DISEASE	112	0.134635	0.555758	1	0.999658
03015 - MRNA SURVEILLANCE PATHWAY	80	0.133239	0.512419	1	0.997183

## Sheet: GSEA using GOBP annotations
Table S1, related to Figure 1: GSEA upregulated gene sets in 3T3-ind-Ier2#11 cells stimulated with RSL (0.2μM)
NAME	SIZE	ES	NES	NOM p-val	FDR q-val
GO0006695-CHOLESTEROL BIOSYNTHETIC PROCESS	19	0.750071	2.12876	0	0.00991837
GO0006775-FAT-SOLUBLE VITAMIN METABOLIC PROCESS	20	0.714172	2.07439	0	0.0136224
GO0006766-VITAMIN METABOLIC PROCESS	58	0.566366	2.07367	0	0.00908158
GO0016126-STEROL BIOSYNTHETIC PROCESS	26	0.681641	2.05096	0	0.00902533
GO0006720-ISOPRENOID METABOLIC PROCESS	24	0.661328	1.96084	0	0.0330719
GO0006694-STEROID BIOSYNTHETIC PROCESS	63	0.520354	1.94717	0	0.0311932
GO0016125-STEROL METABOLIC PROCESS	67	0.505974	1.89105	0	0.0591767
GO0008203-CHOLESTEROL METABOLIC PROCESS	60	0.513531	1.862	0	0.0757474
GO0006749-GLUTATHIONE METABOLIC PROCESS	16	0.651369	1.78468	0.00362319	0.162258
GO0045058-T CELL SELECTION	15	0.650566	1.74471	0	0.221613
GO0048002-ANTIGEN PROCESSING AND PRESENTATION OF PEPTIDE ANTIGEN	25	0.558432	1.69442	0.0140598	0.335404
GO0009636-RESPONSE TO TOXIN	18	0.597611	1.69213	0.0165138	0.314934
GO0051216-CARTILAGE DEVELOPMENT	46	0.479254	1.68642	0.00535714	0.308283
GO0009891-POSITIVE REGULATION OF BIOSYNTHETIC PROCESS	45	0.480019	1.68452	0.005386	0.290329
GO0019882-ANTIGEN PROCESSING AND PRESENTATION	39	0.499223	1.67721	0.0104895	0.289523
GO0006767-WATER-SOLUBLE VITAMIN METABOLIC PROCESS	37	0.500414	1.6612	0.00534759	0.31797
GO0042108-POSITIVE REGULATION OF CYTOKINE BIOSYNTHETIC PROCESS	30	0.517941	1.65676	0.00544465	0.312436
GO0008202-STEROID METABOLIC PROCESS	129	0.394003	1.63705	0	0.350612
GO0019362-PYRIDINE NUCLEOTIDE METABOLIC PROCESS	23	0.547756	1.63199	0.0114068	0.34806
GO0051899-MEMBRANE DEPOLARIZATION	17	0.59318	1.62536	0.0150376	0.349913
GO0006769-NICOTINAMIDE METABOLIC PROCESS	21	0.552088	1.62177	0.0184162	0.343138
GO0016042-LIPID CATABOLIC PROCESS	85	0.409715	1.62047	0.00331675	0.331168
GO0006955-IMMUNE RESPONSE	339	0.344012	1.61894	0	0.321229
GO0008610-LIPID BIOSYNTHETIC PROCESS	209	0.360811	1.61715	0	0.312025
GO0042107-CYTOKINE METABOLIC PROCESS	54	0.443401	1.61182	0.0127971	0.314716
GO0006066-ALCOHOL METABOLIC PROCESS	223	0.358357	1.6117	0	0.302778
GO0007585-RESPIRATORY GASEOUS EXCHANGE	18	0.576646	1.61125	0.0187617	0.292495
GO0008624-INDUCTION OF APOPTOSIS BY EXTRACELLULAR SIGNALS	19	0.568141	1.60476	0.0252252	0.299151
GO0045580-REGULATION OF T CELL DIFFERENTIATION	15	0.601347	1.60155	0.0228137	0.296281
GO0045786-NEGATIVE REGULATION OF PROGRESSION THROUGH CELL CYCLE	106	0.394702	1.60093	0.00165837	0.28778
GO0042035-REGULATION OF CYTOKINE BIOSYNTHETIC PROCESS	47	0.465512	1.59789	0.0205224	0.285233
GO0042330-TAXIS	92	0.396241	1.59081	0.0034188	0.293372
GO0042089-CYTOKINE BIOSYNTHETIC PROCESS	54	0.443401	1.5897	0.00724638	0.287328
GO0044242-CELLULAR LIPID CATABOLIC PROCESS	26	0.525597	1.58887	0.0197842	0.280838
GO0009266-RESPONSE TO TEMPERATURE STIMULUS	33	0.486667	1.56075	0.0246479	0.342667
GO0009408-RESPONSE TO HEAT	21	0.532821	1.54354	0.0363985	0.381123
GO0006935-CHEMOTAXIS	92	0.396241	1.54055	0.0116279	0.379846
GO0050870-POSITIVE REGULATION OF T CELL ACTIVATION	40	0.454886	1.52792	0.037234	0.408595
GO0009605-RESPONSE TO EXTERNAL STIMULUS	397	0.31955	1.52603	0.0015083	0.403893
GO0001558-REGULATION OF CELL GROWTH	72	0.40362	1.51875	0.0190972	0.416995
GO0045619-REGULATION OF LYMPHOCYTE DIFFERENTIATION	20	0.52905	1.51806	0.0329068	0.408554
GO0035264-MULTICELLULAR ORGANISM GROWTH	52	0.426574	1.51586	0.0167286	0.405916
GO0006954-INFLAMMATORY RESPONSE	185	0.344034	1.51417	0	0.400905
GO0016049-CELL GROWTH	88	0.381048	1.50609	0.00686106	0.415449
GO0001816-CYTOKINE PRODUCTION	87	0.381475	1.50373	0.0139616	0.413548
GO0040008-REGULATION OF GROWTH	131	0.358098	1.49427	0.0116279	0.433837
GO0040007-GROWTH	211	0.33439	1.49426	0.0015674	0.424631
GO0009890-NEGATIVE REGULATION OF BIOSYNTHETIC PROCESS	31	0.463844	1.4908	0.0431779	0.426845
GO0002526-ACUTE INFLAMMATORY RESPONSE	68	0.397546	1.49016	0.0185185	0.420059
GO0006940-REGULATION OF SMOOTH MUSCLE CONTRACTION	16	0.540157	1.47964	0.070568	0.443615
GO0045727-POSITIVE REGULATION OF TRANSLATION	38	0.436161	1.47872	0.0352734	0.437822
GO0048872-HOMEOSTASIS OF NUMBER OF CELLS	26	0.48341	1.47826	0.0550459	0.430434
GO0001503-OSSIFICATION	86	0.37713	1.47185	0.0205479	0.442537
GO0019748-SECONDARY METABOLIC PROCESS	40	0.438962	1.46524	0.0398551	0.456956
GO0002250-ADAPTIVE IMMUNE RESPONSE	80	0.375088	1.46508	0.013289	0.44912
GO0044255-CELLULAR LIPID METABOLIC PROCESS	459	0.301827	1.46413	0	0.443824
GO0031214-BIOMINERAL FORMATION	87	0.37303	1.46389	0.0172712	0.436825
GO0006629-LIPID METABOLIC PROCESS	527	0.299005	1.46289	0	0.432197
GO0001776-LEUKOCYTE HOMEOSTASIS	24	0.491042	1.46193	0.069395	0.427745
GO0006937-REGULATION OF MUSCLE CONTRACTION	30	0.461249	1.45557	0.0527307	0.439308
GO0006816-CALCIUM ION TRANSPORT	93	0.369354	1.45359	0.0205832	0.437577
GO0002460-ADAPTIVE IMMUNE RESPONSE BASED ON SOMATIC RECOMBINATION OF IMMUNE RECEPTORS BUILT FROM IMMUNOGLOBULIN SUPERFAMILY DOMAINS	80	0.375088	1.45084	0.0249584	0.438533
GO0008361-REGULATION OF CELL SIZE	100	0.35633	1.44896	0.0240137	0.436822
GO0051726-REGULATION OF CELL CYCLE	170	0.333912	1.44763	0.008	0.43402
GO0051704-MULTI-ORGANISM PROCESS	152	0.334817	1.4464	0.00666667	0.430415
GO0000074-REGULATION OF PROGRESSION THROUGH CELL CYCLE	166	0.330357	1.44609	0.00966184	0.424807
GO0046631-ALPHA-BETA T CELL ACTIVATION	28	0.451624	1.43498	0.0808271	0.451568
GO0046849-BONE REMODELING	95	0.36109	1.43295	0.0237288	0.45084
GO0021537-TELENCEPHALON DEVELOPMENT	21	0.495828	1.42909	0.0735849	0.455425
GO0031327-NEGATIVE REGULATION OF CELLULAR BIOSYNTHETIC PROCESS	25	0.459204	1.42728	0.0660377	0.454363
GO0009581-DETECTION OF EXTERNAL STIMULUS	46	0.41139	1.42681	0.0426288	0.449426
GO0002822-REGULATION OF ADAPTIVE IMMUNE RESPONSE BASED ON SOMATIC RECOMBINATION OF IMMUNE RECEPTORS BUILT FROM IMMUNOGLOBULIN SUPERFAMILY DOMAINS.	17	0.51514	1.42661	0.0811808	0.4437
GO0030282-BONE MINERALIZATION	21	0.49004	1.42505	0.0773481	0.441823
GO0022602-MENSTRUAL CYCLE PROCESS	29	0.455686	1.42417	0.0714286	0.438114
GO0045807-POSITIVE REGULATION OF ENDOCYTOSIS	18	0.512854	1.42409	0.0786106	0.432576
GO0022601-MENSTRUAL CYCLE PHASE	28	0.457444	1.42297	0.0611888	0.430192
GO0002252-IMMUNE EFFECTOR PROCESS	113	0.346865	1.4227	0.0270728	0.425279
GO0032504-MULTICELLULAR ORGANISM REPRODUCTION	63	0.379632	1.41919	0.0445205	0.429778
GO0002819-REGULATION OF ADAPTIVE IMMUNE RESPONSE	17	0.51514	1.41802	0.0827068	0.427386
GO0006790-SULFUR METABOLIC PROCESS	56	0.389859	1.40901	0.039783	0.447161
GO0048771-TISSUE REMODELING	113	0.349115	1.40834	0.0235294	0.443412
GO0002697-REGULATION OF IMMUNE EFFECTOR PROCESS	15	0.525061	1.40479	0.0974659	0.448145
GO0048609-REPRODUCTIVE PROCESS IN A MULTICELLULAR ORGANISM	63	0.379632	1.40316	0.0566372	0.447611
GO0051050-POSITIVE REGULATION OF TRANSPORT	29	0.445075	1.40279	0.073741	0.443583
GO0030317-SPERM MOTILITY	15	0.528444	1.40279	0.0877514	0.438364
GO0051707-RESPONSE TO OTHER ORGANISM	97	0.351559	1.39962	0.0344262	0.441809
GO0031328-POSITIVE REGULATION OF CELLULAR BIOSYNTHETIC PROCESS	41	0.410307	1.38649	0.0659898	0.474362
GO0051606-DETECTION OF STIMULUS	51	0.385828	1.38631	0.0557491	0.469551
GO0006953-ACUTE-PHASE RESPONSE	27	0.444001	1.3842	0.106343	0.470725
GO0009889-REGULATION OF BIOSYNTHETIC PROCESS	137	0.326889	1.38338	0.0319328	0.467741
GO0030005-CELLULAR DI-, TRI-VALENT INORGANIC CATION HOMEOSTASIS	84	0.354071	1.38001	0.0383944	0.472599
GO0030203-GLYCOSAMINOGLYCAN METABOLIC PROCESS	19	0.476264	1.37892	0.101103	0.470951
GO0042698-MENSTRUAL CYCLE	35	0.415472	1.37768	0.101504	0.469385
GO0006952-DEFENSE RESPONSE	327	0.292433	1.3752	0.00306748	0.471465
GO0030003-CELLULAR CATION HOMEOSTASIS	90	0.34571	1.37091	0.0521886	0.478981
GO0006022-AMINOGLYCAN METABOLIC PROCESS	19	0.476264	1.36982	0.0996377	0.477011
GO0046466-MEMBRANE LIPID CATABOLIC PROCESS	15	0.520398	1.3654	0.12478	0.485014
GO0007507-HEART DEVELOPMENT	161	0.317915	1.36272	0.0223642	0.487371
GO0009888-TISSUE DEVELOPMENT	252	0.298118	1.35959	0.00928793	0.491872
GO0009611-RESPONSE TO WOUNDING	259	0.293945	1.35956	0.0187207	0.487009
GO0005975-CARBOHYDRATE METABOLIC PROCESS	316	0.293076	1.35877	0.010479	0.484494
GO0016331-MORPHOGENESIS OF EMBRYONIC EPITHELIUM	56	0.369851	1.35072	0.0677966	0.503969
GO0007626-LOCOMOTORY BEHAVIOR	175	0.308279	1.35057	0.0289389	0.499648
GO0045087-INNATE IMMUNE RESPONSE	75	0.353437	1.34676	0.0683012	0.507035
GO0006836-NEUROTRANSMITTER TRANSPORT	45	0.390646	1.34026	0.0886957	0.522359
GO0033077-T CELL DIFFERENTIATION IN THE THYMUS	22	0.453253	1.33968	0.116279	0.519348
GO0042221-RESPONSE TO CHEMICAL STIMULUS	281	0.286573	1.33856	0.0183486	0.518127
GO0055066-DI-, TRI-VALENT INORGANIC CATION HOMEOSTASIS	86	0.339492	1.33619	0.0487395	0.520685
GO0030534-ADULT BEHAVIOR	56	0.365242	1.33589	0.08	0.517051
GO0008406-GONAD DEVELOPMENT	49	0.385252	1.33579	0.0968858	0.512658
GO0055086-NUCLEOBASE, NUCLEOSIDE AND NUCLEOTIDE METABOLIC PROCESS	173	0.306953	1.33516	0.038206	0.509791
GO0003012-MUSCLE SYSTEM PROCESS	76	0.343312	1.33275	0.0815972	0.512402
GO0046883-REGULATION OF HORMONE SECRETION	21	0.447156	1.33174	0.11597	0.51087
GO0050778-POSITIVE REGULATION OF IMMUNE RESPONSE	78	0.342911	1.33141	0.0715532	0.507432
GO0048608-REPRODUCTIVE STRUCTURE DEVELOPMENT	51	0.375887	1.32611	0.0964286	0.51947
GO0006939-SMOOTH MUSCLE CONTRACTION	24	0.439513	1.32409	0.113383	0.521378
GO0050896-RESPONSE TO STIMULUS	1390	0.254541	1.324	0	0.517203
GO0045137-DEVELOPMENT OF PRIMARY SEXUAL CHARACTERISTICS	56	0.365161	1.32271	0.0780142	0.51713
GO0046486-GLYCEROLIPID METABOLIC PROCESS	23	0.440075	1.31982	0.121807	0.521037
GO0006936-MUSCLE CONTRACTION	76	0.343312	1.3187	0.0729537	0.520174
GO0051240-POSITIVE REGULATION OF MULTICELLULAR ORGANISMAL PROCESS	97	0.328738	1.3153	0.057725	0.525489
GO0002376-IMMUNE SYSTEM PROCESS	559	0.267714	1.31314	0.00140647	0.527935
GO0014032-NEURAL CREST CELL DEVELOPMENT	31	0.414098	1.31246	0.0967742	0.525759
GO0002761-REGULATION OF MYELOID LEUKOCYTE DIFFERENTIATION	18	0.468986	1.31202	0.153992	0.522699
GO0050776-REGULATION OF IMMUNE RESPONSE	91	0.326766	1.31148	0.0765472	0.520094
GO0009607-RESPONSE TO BIOTIC STIMULUS	136	0.312281	1.31097	0.0609952	0.517481
GO0002504-ANTIGEN PROCESSING AND PRESENTATION OF PEPTIDE OR POLYSACCHARIDE ANTIGEN VIA MHC CLASS II	16	0.485913	1.30778	0.148976	0.523262
GO0016569-COVALENT CHROMATIN MODIFICATION	35	0.394872	1.30722	0.122083	0.520908
GO0002684-POSITIVE REGULATION OF IMMUNE SYSTEM PROCESS	80	0.335646	1.30239	0.0814558	0.532081
GO0002449-LYMPHOCYTE MEDIATED IMMUNITY	79	0.34295	1.30013	0.0904255	0.534588
GO0008585-FEMALE GONAD DEVELOPMENT	34	0.401306	1.29969	0.109319	0.531782
GO0055080-CATION HOMEOSTASIS	92	0.329867	1.29837	0.0846287	0.531713
GO0046660-FEMALE SEX DIFFERENTIATION	35	0.392113	1.29637	0.103147	0.533505
GO0007229-INTEGRIN-MEDIATED SIGNALING PATHWAY	74	0.334563	1.29445	0.075	0.535317
GO0016570-HISTONE MODIFICATION	32	0.413242	1.29402	0.125227	0.532718
GO0009110-VITAMIN BIOSYNTHETIC PROCESS	18	0.465165	1.29124	0.155894	0.537266
GO0048535-LYMPH NODE DEVELOPMENT	16	0.483469	1.2901	0.175047	0.536817
GO0046545-DEVELOPMENT OF PRIMARY FEMALE SEXUAL CHARACTERISTICS	35	0.392113	1.28817	0.135531	0.539089
GO0007608-SENSORY PERCEPTION OF SMELL	50	0.359434	1.2877	0.116152	0.536606
GO0007167-ENZYME LINKED RECEPTOR PROTEIN SIGNALING PATHWAY	254	0.280027	1.28704	0.0330709	0.535036
GO0042102-POSITIVE REGULATION OF T CELL PROLIFERATION	27	0.420387	1.28492	0.146853	0.537746
GO0009582-DETECTION OF ABIOTIC STIMULUS	42	0.379496	1.28104	0.123656	0.545911
GO0003001-GENERATION OF A SIGNAL INVOLVED IN CELL-CELL SIGNALING	84	0.329793	1.27892	0.0961214	0.548523
GO0008637-APOPTOTIC MITOCHONDRIAL CHANGES	19	0.458745	1.27838	0.163569	0.546232
GO0001501-SKELETAL DEVELOPMENT	169	0.294799	1.27677	0.0589147	0.54746
GO0007050-CELL CYCLE ARREST	42	0.372978	1.27573	0.156897	0.54693
GO0030198-EXTRACELLULAR MATRIX ORGANIZATION AND BIOGENESIS	51	0.356819	1.27523	0.135802	0.544698
GO0007169-TRANSMEMBRANE RECEPTOR PROTEIN TYROSINE KINASE SIGNALING PATHWAY	160	0.293089	1.27462	0.0734558	0.542987
GO0002682-REGULATION OF IMMUNE SYSTEM PROCESS	93	0.320586	1.27337	0.104056	0.542948
GO0007610-BEHAVIOR	270	0.276264	1.27	0.0483619	0.549728
GO0017156-CALCIUM ION-DEPENDENT EXOCYTOSIS	17	0.457132	1.26813	0.18835	0.551956
GO0007179-TRANSFORMING GROWTH FACTOR BETA RECEPTOR SIGNALING PATHWAY	42	0.368769	1.26811	0.14795	0.548375
GO0001666-RESPONSE TO HYPOXIA	20	0.434775	1.26328	0.160748	0.559853
GO0051239-REGULATION OF MULTICELLULAR ORGANISMAL PROCESS	239	0.278771	1.26256	0.049922	0.558645
GO0051170-NUCLEAR IMPORT	54	0.355836	1.26151	0.144082	0.558257
GO0030522-INTRACELLULAR RECEPTOR-MEDIATED SIGNALING PATHWAY	18	0.445908	1.26134	0.169312	0.555127
GO0006875-CELLULAR METAL ION HOMEOSTASIS	59	0.347565	1.25982	0.131488	0.556353
GO0009628-RESPONSE TO ABIOTIC STIMULUS	147	0.295917	1.2566	0.0877743	0.563007
GO0006639-ACYLGLYCEROL METABOLIC PROCESS	22	0.424946	1.25588	0.145833	0.561601
GO0042364-WATER-SOLUBLE VITAMIN BIOSYNTHETIC PROCESS	17	0.440978	1.25063	0.180769	0.574484
GO0048762-MESENCHYMAL CELL DIFFERENTIATION	38	0.371576	1.24725	0.146168	0.581616
GO0009117-NUCLEOTIDE METABOLIC PROCESS	162	0.287952	1.24722	0.0741351	0.578147
GO0009187-CYCLIC NUCLEOTIDE METABOLIC PROCESS	31	0.388469	1.24583	0.178819	0.579083
GO0014031-MESENCHYMAL CELL DEVELOPMENT	38	0.371576	1.24573	0.146026	0.575878
GO0055065-METAL ION HOMEOSTASIS	60	0.337935	1.24556	0.121317	0.572883
GO0050804-REGULATION OF SYNAPTIC TRANSMISSION	18	0.446442	1.24194	0.19573	0.581048
GO0006638-NEUTRAL LIPID METABOLIC PROCESS	22	0.424946	1.24193	0.18068	0.577634
GO0048523-NEGATIVE REGULATION OF CELLULAR PROCESS	754	0.246761	1.24184	0.015625	0.574494
GO0046364-MONOSACCHARIDE BIOSYNTHETIC PROCESS	23	0.41635	1.24175	0.191257	0.571527
GO0042417-DOPAMINE METABOLIC PROCESS	17	0.451482	1.24075	0.179439	0.571358
GO0048522-POSITIVE REGULATION OF CELLULAR PROCESS	675	0.248832	1.24009	0.0150068	0.570106
GO0046165-ALCOHOL BIOSYNTHETIC PROCESS	23	0.41635	1.23968	0.188716	0.568098
GO0046879-HORMONE SECRETION	40	0.366127	1.23655	0.154827	0.574598
GO0006909-PHAGOCYTOSIS	30	0.383553	1.23647	0.194245	0.571554
GO0048511-RHYTHMIC PROCESS	69	0.329834	1.235	0.127367	0.572975
GO0009205-PURINE RIBONUCLEOSIDE TRIPHOSPHATE METABOLIC PROCESS	41	0.361981	1.23253	0.159341	0.577434
GO0045595-REGULATION OF CELL DIFFERENTIATION	136	0.294589	1.23155	0.0988468	0.57738
GO0007276-GAMETE GENERATION	217	0.271076	1.23132	0.0652866	0.574971
GO0017157-REGULATION OF EXOCYTOSIS	16	0.455323	1.23069	0.213358	0.573659
GO0048646-ANATOMICAL STRUCTURE FORMATION	175	0.282388	1.22992	0.0945274	0.572673
GO0043068-POSITIVE REGULATION OF PROGRAMMED CELL DEATH	155	0.286351	1.22643	0.100334	0.580511
GO0051969-REGULATION OF TRANSMISSION OF NERVE IMPULSE	18	0.446442	1.22627	0.21978	0.577777
GO0050906-DETECTION OF STIMULUS DURING SENSORY PERCEPTION	38	0.368992	1.22613	0.183929	0.575124
GO0016064-IMMUNOGLOBULIN MEDIATED IMMUNE RESPONSE	62	0.333172	1.22428	0.148673	0.577623
GO0009144-PURINE NUCLEOSIDE TRIPHOSPHATE METABOLIC PROCESS	42	0.35631	1.2242	0.160714	0.574761
GO0048489-SYNAPTIC VESICLE TRANSPORT	21	0.417998	1.22279	0.218182	0.576249
GO0007548-SEX DIFFERENTIATION	70	0.321533	1.22202	0.148479	0.575694
GO0031326-REGULATION OF CELLULAR BIOSYNTHETIC PROCESS	127	0.291772	1.21944	0.110749	0.580526
GO0048518-POSITIVE REGULATION OF BIOLOGICAL PROCESS	774	0.240894	1.21936	0.0221607	0.577704
GO0022402-CELL CYCLE PROCESS	377	0.255274	1.21397	0.0611354	0.591649
GO0048519-NEGATIVE REGULATION OF BIOLOGICAL PROCESS	810	0.240161	1.2129	0.0122951	0.59179
GO0006950-RESPONSE TO STRESS	671	0.242882	1.21275	0.0324401	0.589202
GO0017148-NEGATIVE REGULATION OF TRANSLATION	24	0.395694	1.21096	0.20177	0.591511
GO0051049-REGULATION OF TRANSPORT	74	0.317372	1.20905	0.158929	0.594475
GO0019953-SEXUAL REPRODUCTION	256	0.262263	1.20809	0.0813771	0.594483
GO0002443-LEUKOCYTE MEDIATED IMMUNITY	85	0.313184	1.20789	0.137694	0.592144
GO0002260-LYMPHOCYTE HOMEOSTASIS	18	0.433542	1.20583	0.217636	0.595411
GO0006958-COMPLEMENT ACTIVATION, CLASSICAL PATHWAY	25	0.39489	1.20516	0.196998	0.594664
GO0055082-CELLULAR CHEMICAL HOMEOSTASIS	132	0.287072	1.20326	0.145078	0.597905
GO0006606-PROTEIN IMPORT INTO NUCLEUS	53	0.335899	1.20103	0.183709	0.60243
GO0042100-B CELL PROLIFERATION	24	0.402137	1.20079	0.217626	0.600243
GO0040014-REGULATION OF MULTICELLULAR ORGANISM GROWTH	44	0.352766	1.19999	0.17452	0.599432
GO0012502-INDUCTION OF PROGRAMMED CELL DEATH	120	0.288241	1.1989	0.14262	0.599982
GO0048232-MALE GAMETE GENERATION	169	0.276647	1.19739	0.129032	0.601818
GO0007283-SPERMATOGENESIS	169	0.276647	1.19686	0.11236	0.600519
GO0015674-DI-, TRI-VALENT INORGANIC CATION TRANSPORT	121	0.283746	1.19682	0.148087	0.597725
GO0051480-CYTOSOLIC CALCIUM ION HOMEOSTASIS	16	0.437788	1.19624	0.233028	0.596584
GO0030001-METAL ION TRANSPORT	345	0.252111	1.19527	0.0671642	0.59663
GO0009152-PURINE RIBONUCLEOTIDE BIOSYNTHETIC PROCESS	49	0.341097	1.193	0.194346	0.600675
GO0051251-POSITIVE REGULATION OF LYMPHOCYTE ACTIVATION	53	0.329038	1.19288	0.169643	0.598196
GO0050801-ION HOMEOSTASIS	147	0.28078	1.1925	0.144737	0.596453
GO0006917-INDUCTION OF APOPTOSIS	120	0.288241	1.19146	0.143556	0.597031
GO0006873-CELLULAR ION HOMEOSTASIS	132	0.287072	1.191	0.139159	0.595797
GO0006221-PYRIMIDINE NUCLEOTIDE BIOSYNTHETIC PROCESS	16	0.439248	1.19034	0.25	0.595213
GO0006811-ION TRANSPORT	616	0.238898	1.18905	0.04782	0.596273
GO0006584-CATECHOLAMINE METABOLIC PROCESS	25	0.381836	1.18796	0.202206	0.597025
GO0006821-CHLORIDE TRANSPORT	54	0.328275	1.18733	0.209262	0.59612
GO0009199-RIBONUCLEOSIDE TRIPHOSPHATE METABOLIC PROCESS	42	0.343469	1.18685	0.212341	0.594842
GO0043065-POSITIVE REGULATION OF APOPTOSIS	153	0.279013	1.18642	0.130795	0.593403
GO0006874-CELLULAR CALCIUM ION HOMEOSTASIS	54	0.32945	1.18619	0.188034	0.591487
GO0019724-B CELL MEDIATED IMMUNITY	63	0.325685	1.18605	0.200717	0.589255
GO0031497-CHROMATIN ASSEMBLY	53	0.337949	1.18215	0.189531	0.598797
GO0051046-REGULATION OF SECRETION	53	0.326052	1.18056	0.224199	0.601127
GO0048583-REGULATION OF RESPONSE TO STIMULUS	36	0.348712	1.17763	0.225045	0.607576
GO0009206-PURINE RIBONUCLEOSIDE TRIPHOSPHATE BIOSYNTHETIC PROCESS	38	0.346811	1.1771	0.222807	0.606593
GO0048878-CHEMICAL HOMEOSTASIS	183	0.266772	1.17653	0.141215	0.605596
GO0008584-MALE GONAD DEVELOPMENT	16	0.427417	1.17644	0.275665	0.603239
GO0051241-NEGATIVE REGULATION OF MULTICELLULAR ORGANISMAL PROCESS	28	0.371466	1.17589	0.230347	0.602178
GO0006662-GLYCEROL ETHER METABOLIC PROCESS	24	0.386643	1.17549	0.241445	0.600767
GO0015833-PEPTIDE TRANSPORT	35	0.35321	1.17539	0.238434	0.598483
GO0051186-COFACTOR METABOLIC PROCESS	167	0.271727	1.17257	0.141447	0.604709
GO0006984-ER-NUCLEAR SIGNALING PATHWAY	17	0.420571	1.17168	0.28327	0.605056
GO0046632-ALPHA-BETA T CELL DIFFERENTIATION	19	0.408054	1.17002	0.267823	0.607536
GO0055074-CALCIUM ION HOMEOSTASIS	55	0.320416	1.17	0.207836	0.604991
GO0006812-CATION TRANSPORT	406	0.244887	1.16881	0.0868902	0.606101
GO0035270-ENDOCRINE SYSTEM DEVELOPMENT	46	0.330447	1.16841	0.243396	0.604715
GO0055092-STEROL HOMEOSTASIS	16	0.418909	1.16724	0.253759	0.605691
GO0006732-COENZYME METABOLIC PROCESS	143	0.276258	1.16717	0.154622	0.603362
GO0000082-G1/S TRANSITION OF MITOTIC CELL CYCLE	23	0.393557	1.16668	0.274074	0.602297
GO0031324-NEGATIVE REGULATION OF CELLULAR METABOLIC PROCESS	274	0.25467	1.16654	0.121481	0.600219
GO0048514-BLOOD VESSEL MORPHOGENESIS	165	0.267565	1.16545	0.157191	0.600908
GO0044262-CELLULAR CARBOHYDRATE METABOLIC PROCESS	223	0.257877	1.16495	0.134831	0.600001
GO0009145-PURINE NUCLEOSIDE TRIPHOSPHATE BIOSYNTHETIC PROCESS	38	0.346811	1.16494	0.214936	0.597572
GO0009201-RIBONUCLEOSIDE TRIPHOSPHATE BIOSYNTHETIC PROCESS	38	0.346811	1.1611	0.24408	0.607017
GO0042445-HORMONE METABOLIC PROCESS	73	0.305795	1.15949	0.204545	0.609602
GO0009058-BIOSYNTHETIC PROCESS	953	0.227371	1.15931	0.0542328	0.607713
GO0006417-REGULATION OF TRANSLATION	119	0.279871	1.1576	0.184514	0.610706
GO0016481-NEGATIVE REGULATION OF TRANSCRIPTION	221	0.255842	1.15731	0.138103	0.609192
GO0015918-STEROL TRANSPORT	16	0.432204	1.1566	0.257036	0.609007
GO0042133-NEUROTRANSMITTER METABOLIC PROCESS	31	0.362262	1.15625	0.268382	0.60756
GO0009892-NEGATIVE REGULATION OF METABOLIC PROCESS	311	0.250135	1.15569	0.127273	0.606878
GO0019319-HEXOSE BIOSYNTHETIC PROCESS	21	0.396976	1.15533	0.278085	0.605679
GO0001569-PATTERNING OF BLOOD VESSELS	21	0.390381	1.15479	0.270417	0.604827
GO0035113-EMBRYONIC APPENDAGE MORPHOGENESIS	57	0.316147	1.15368	0.233857	0.605638
GO0006672-CERAMIDE METABOLIC PROCESS	21	0.392745	1.15313	0.282288	0.604885
GO0007178-TRANSMEMBRANE RECEPTOR PROTEIN SERINE/THREONINE KINASE SIGNALING PATHWAY	73	0.304452	1.15296	0.215548	0.603013
GO0006084-ACETYL-COA METABOLIC PROCESS	32	0.357441	1.15261	0.256055	0.601872
GO0055088-LIPID HOMEOSTASIS	16	0.418909	1.15222	0.281022	0.600654
GO0031644-REGULATION OF NEUROLOGICAL PROCESS	24	0.385357	1.15214	0.258182	0.598556
GO0048513-ORGAN DEVELOPMENT	1186	0.224499	1.15206	0.0413437	0.596481
GO0018958-PHENOL METABOLIC PROCESS	25	0.381836	1.15196	0.273256	0.594514
GO0019320-HEXOSE CATABOLIC PROCESS	43	0.333067	1.1519	0.244973	0.592458
GO0030326-EMBRYONIC LIMB MORPHOGENESIS	57	0.316147	1.15075	0.22619	0.593813
GO0001568-BLOOD VESSEL DEVELOPMENT	195	0.259887	1.15047	0.160862	0.592389
GO0042632-CHOLESTEROL HOMEOSTASIS	16	0.418909	1.14951	0.271605	0.593304
GO0042981-REGULATION OF APOPTOSIS	347	0.243998	1.1492	0.130935	0.591979
GO0042471-EAR MORPHOGENESIS	51	0.325962	1.14914	0.231193	0.58994
GO0001505-REGULATION OF NEUROTRANSMITTER LEVELS	81	0.298071	1.1484	0.222031	0.589927
GO0001525-ANGIOGENESIS	128	0.271703	1.14798	0.191489	0.589006
GO0045596-NEGATIVE REGULATION OF CELL DIFFERENTIATION	75	0.297896	1.14777	0.22604	0.587516
GO0006007-GLUCOSE CATABOLIC PROCESS	43	0.333067	1.14526	0.268817	0.592958
GO0006956-COMPLEMENT ACTIVATION	33	0.351443	1.14523	0.236462	0.59087
GO0017038-PROTEIN IMPORT	60	0.308853	1.14402	0.239286	0.592183
GO0065008-REGULATION OF BIOLOGICAL QUALITY	549	0.232323	1.14382	0.113445	0.59056
GO0006364-RRNA PROCESSING	50	0.324638	1.1429	0.233969	0.591169
GO0046365-MONOSACCHARIDE CATABOLIC PROCESS	43	0.333067	1.14086	0.252285	0.595086
GO0006096-GLYCOLYSIS	36	0.343935	1.14084	0.273345	0.593001
GO0000003-REPRODUCTION	361	0.241624	1.13977	0.13964	0.594112
GO0016072-RRNA METABOLIC PROCESS	50	0.324638	1.13966	0.258562	0.592288
GO0006333-CHROMATIN ASSEMBLY OR DISASSEMBLY	78	0.296982	1.13812	0.232639	0.594892
GO0007268-SYNAPTIC TRANSMISSION	177	0.263025	1.13739	0.197347	0.594974
GO0045934-NEGATIVE REGULATION OF NUCLEOBASE, NUCLEOSIDE, NUCLEOTIDE AND NUCLEIC ACID METABOLIC PROCESS	238	0.249453	1.13703	0.172414	0.593964
GO0002541-ACTIVATION OF PLASMA PROTEINS DURING ACUTE INFLAMMATORY RESPONSE	33	0.351443	1.13543	0.263158	0.596522
GO0042592-HOMEOSTATIC PROCESS	285	0.245458	1.13537	0.165123	0.594586
GO0016525-NEGATIVE REGULATION OF ANGIOGENESIS	15	0.430748	1.13524	0.305556	0.592917
GO0044270-NITROGEN COMPOUND CATABOLIC PROCESS	49	0.320236	1.13524	0.263251	0.590855
GO0006641-TRIACYLGLYCEROL METABOLIC PROCESS	18	0.402692	1.13484	0.284153	0.58994
GO0016458-GENE SILENCING	23	0.390882	1.13443	0.308118	0.589066
GO0044248-CELLULAR CATABOLIC PROCESS	356	0.239219	1.13426	0.147776	0.587584
GO0009260-RIBONUCLEOTIDE BIOSYNTHETIC PROCESS	54	0.31814	1.13408	0.253676	0.586056
GO0007601-VISUAL PERCEPTION	95	0.283899	1.1336	0.206785	0.585496
GO0043067-REGULATION OF PROGRAMMED CELL DEATH	350	0.24066	1.13314	0.129179	0.584731
GO0008284-POSITIVE REGULATION OF CELL PROLIFERATION	171	0.25984	1.13249	0.18601	0.584717
GO0046546-DEVELOPMENT OF PRIMARY MALE SEXUAL CHARACTERISTICS	22	0.384709	1.13086	0.284906	0.587485
GO0016052-CARBOHYDRATE CATABOLIC PROCESS	60	0.304904	1.12901	0.241319	0.590765
GO0048598-EMBRYONIC MORPHOGENESIS	168	0.258368	1.12628	0.208738	0.596787
GO0030100-REGULATION OF ENDOCYTOSIS	29	0.356516	1.12574	0.271154	0.596348
GO0043062-EXTRACELLULAR STRUCTURE ORGANIZATION AND BIOGENESIS	90	0.283701	1.12233	0.260504	0.604491
GO0050877-NEUROLOGICAL SYSTEM PROCESS	449	0.232513	1.12224	0.152012	0.602749
GO0045637-REGULATION OF MYELOID CELL DIFFERENTIATION	33	0.344927	1.12221	0.309751	0.600809
GO0009615-RESPONSE TO VIRUS	31	0.350287	1.12197	0.272232	0.599489
GO0043583-EAR DEVELOPMENT	66	0.300253	1.12047	0.253833	0.602062
GO0001944-VASCULATURE DEVELOPMENT	198	0.252604	1.11959	0.198052	0.602606
GO0030278-REGULATION OF OSSIFICATION	20	0.390296	1.11953	0.306011	0.600853
GO0006633-FATTY ACID BIOSYNTHETIC PROCESS	59	0.30732	1.11927	0.278169	0.599605
GO0007005-MITOCHONDRION ORGANIZATION AND BIOGENESIS	64	0.297589	1.11925	0.266551	0.597703
GO0006730-ONE-CARBON COMPOUND METABOLIC PROCESS	73	0.296388	1.11783	0.258389	0.600041
GO0050953-SENSORY PERCEPTION OF LIGHT STIMULUS	96	0.279953	1.11777	0.28169	0.598248
GO0009056-CATABOLIC PROCESS	465	0.231294	1.11659	0.151694	0.599692
GO0009310-AMINE CATABOLIC PROCESS	49	0.320236	1.1154	0.288679	0.601183
GO0007049-CELL CYCLE	532	0.226951	1.11539	0.126285	0.599271
GO0007492-ENDODERM DEVELOPMENT	15	0.430375	1.1153	0.335793	0.597642
GO0003008-SYSTEM PROCESS	572	0.226928	1.11514	0.144628	0.596267
GO0006800-OXYGEN AND REACTIVE OXYGEN SPECIES METABOLIC PROCESS	26	0.362238	1.11415	0.321755	0.597311
GO0021983-PITUITARY GLAND DEVELOPMENT	18	0.39241	1.1138	0.318812	0.596456
GO0009150-PURINE RIBONUCLEOTIDE METABOLIC PROCESS	55	0.30742	1.1125	0.272727	0.59829
GO0006575-AMINO ACID DERIVATIVE METABOLIC PROCESS	72	0.29378	1.11184	0.271277	0.598303
GO0046164-ALCOHOL CATABOLIC PROCESS	44	0.325497	1.11136	0.292469	0.597804
GO0003006-REPRODUCTIVE DEVELOPMENTAL PROCESS	78	0.286983	1.11063	0.26025	0.598068
GO0050863-REGULATION OF T CELL ACTIVATION	58	0.300955	1.10884	0.274194	0.601554
GO0000077-DNA DAMAGE CHECKPOINT	17	0.394698	1.10529	0.31362	0.610409
GO0005996-MONOSACCHARIDE METABOLIC PROCESS	116	0.270662	1.10435	0.271012	0.611122
GO0006029-PROTEOGLYCAN METABOLIC PROCESS	19	0.395686	1.1036	0.347015	0.6114
GO0042127-REGULATION OF CELL PROLIFERATION	298	0.239282	1.10217	0.217125	0.613694
GO0006959-HUMORAL IMMUNE RESPONSE	52	0.310023	1.10171	0.28866	0.613158
GO0032946-POSITIVE REGULATION OF MONONUCLEAR CELL PROLIFERATION	36	0.333556	1.10168	0.308511	0.611409
GO0009306-PROTEIN SECRETION	28	0.348664	1.10117	0.309963	0.61097
GO0046394-CARBOXYLIC ACID BIOSYNTHETIC PROCESS	63	0.2961	1.10069	0.286765	0.610366
GO0051093-NEGATIVE REGULATION OF DEVELOPMENTAL PROCESS	92	0.275526	1.10051	0.267951	0.609098
GO0001906-CELL KILLING	16	0.400476	1.09884	0.358491	0.612177
GO0051716-CELLULAR RESPONSE TO STIMULUS	20	0.382441	1.09829	0.349442	0.611936
GO0001909-LEUKOCYTE MEDIATED CYTOTOXICITY	16	0.400476	1.09781	0.353261	0.611557
GO0007606-SENSORY PERCEPTION OF CHEMICAL STIMULUS	79	0.285391	1.09763	0.298126	0.610252
GO0006869-LIPID TRANSPORT	71	0.288442	1.09616	0.284468	0.612924
GO0007600-SENSORY PERCEPTION	249	0.240366	1.09402	0.238924	0.617367
GO0046661-MALE SEX DIFFERENTIATION	26	0.357657	1.09076	0.349462	0.625341
GO0008213-PROTEIN AMINO ACID ALKYLATION	26	0.353747	1.09008	0.314991	0.625587
GO0022414-REPRODUCTIVE PROCESS	176	0.248537	1.08931	0.260163	0.626098
GO0046903-SECRETION	229	0.242259	1.08813	0.248387	0.627598
GO0006814-SODIUM ION TRANSPORT	97	0.272456	1.08811	0.278878	0.625797
GO0006817-PHOSPHATE TRANSPORT	64	0.295604	1.08667	0.31338	0.628318
GO0050671-POSITIVE REGULATION OF LYMPHOCYTE PROLIFERATION	36	0.333556	1.08603	0.338739	0.628555
GO0016053-ORGANIC ACID BIOSYNTHETIC PROCESS	63	0.2961	1.08595	0.326496	0.626991
GO0002573-MYELOID LEUKOCYTE DIFFERENTIATION	38	0.325605	1.08519	0.327496	0.627347
GO0021536-DIENCEPHALON DEVELOPMENT	20	0.376376	1.08462	0.330948	0.627187
GO0007267-CELL-CELL SIGNALING	305	0.232854	1.08361	0.25	0.628405
GO0009893-POSITIVE REGULATION OF METABOLIC PROCESS	341	0.229851	1.08269	0.248485	0.62919
GO0019226-TRANSMISSION OF NERVE IMPULSE	208	0.241176	1.08239	0.25042	0.62825
GO0042168-HEME METABOLIC PROCESS	15	0.395556	1.08213	0.356884	0.627253
GO0030902-HINDBRAIN DEVELOPMENT	37	0.326726	1.0818	0.323105	0.626373
GO0001541-OVARIAN FOLLICLE DEVELOPMENT	17	0.393933	1.0808	0.362637	0.627586
GO0019318-HEXOSE METABOLIC PROCESS	114	0.264673	1.07769	0.319605	0.635066
GO0006887-EXOCYTOSIS	76	0.279991	1.07769	0.328098	0.633267
GO0045765-REGULATION OF ANGIOGENESIS	26	0.349457	1.07585	0.350379	0.637185
GO0042098-T CELL PROLIFERATION	53	0.300147	1.07575	0.331588	0.635711
GO0006479-PROTEIN AMINO ACID METHYLATION	26	0.353747	1.07565	0.3625	0.634201
GO0045926-NEGATIVE REGULATION OF GROWTH	21	0.365415	1.07511	0.361592	0.634137
GO0009141-NUCLEOSIDE TRIPHOSPHATE METABOLIC PROCESS	47	0.302384	1.07406	0.323268	0.635514
GO0050908-DETECTION OF LIGHT STIMULUS DURING VISUAL PERCEPTION	22	0.36413	1.07282	0.363636	0.637498
GO0044275-CELLULAR CARBOHYDRATE CATABOLIC PROCESS	56	0.296677	1.07146	0.34386	0.639847
GO0048732-GLAND DEVELOPMENT	67	0.285824	1.07117	0.340206	0.638911
GO0050962-DETECTION OF LIGHT STIMULUS DURING SENSORY PERCEPTION	22	0.36413	1.07073	0.345794	0.638585
GO0043066-NEGATIVE REGULATION OF APOPTOSIS	144	0.252438	1.06847	0.3125	0.643855
GO0006820-ANION TRANSPORT	155	0.248053	1.06761	0.307692	0.644465
GO0050865-REGULATION OF CELL ACTIVATION	73	0.2821	1.06649	0.322807	0.646096
GO0009584-DETECTION OF VISIBLE LIGHT	22	0.36413	1.06646	0.375671	0.644429
GO0007346-REGULATION OF PROGRESSION THROUGH MITOTIC CELL CYCLE	19	0.380419	1.06488	0.389085	0.647267
GO0043069-NEGATIVE REGULATION OF PROGRAMMED CELL DEATH	146	0.2505	1.06372	0.294215	0.648918
GO0009142-NUCLEOSIDE TRIPHOSPHATE BIOSYNTHETIC PROCESS	41	0.315359	1.06362	0.346084	0.647432
GO0007200-G-PROTEIN SIGNALING, COUPLED TO IP3 SECOND MESSENGER (PHOSPHOLIPASE C ACTIVATING)	27	0.338289	1.06158	0.367942	0.652154
GO0042770-DNA DAMAGE RESPONSE, SIGNAL TRANSDUCTION	32	0.329549	1.06116	0.346015	0.651713
GO0019751-POLYOL METABOLIC PROCESS	17	0.391141	1.06072	0.37218	0.651245
GO0043414-BIOPOLYMER METHYLATION	40	0.306692	1.05973	0.375231	0.652358
GO0008283-CELL PROLIFERATION	433	0.220754	1.05961	0.257687	0.650914
GO0046850-REGULATION OF BONE REMODELING	24	0.344056	1.05666	0.379965	0.658193
GO0048731-SYSTEM DEVELOPMENT	1458	0.202769	1.05666	0.217005	0.656445
GO0009612-RESPONSE TO MECHANICAL STIMULUS	18	0.379426	1.05622	0.408663	0.65606
GO0019835-CYTOLYSIS	21	0.372986	1.05597	0.386667	0.655156
GO0007275-MULTICELLULAR ORGANISMAL DEVELOPMENT	1885	0.200031	1.05554	0.215923	0.654721
GO0001755-NEURAL CREST CELL MIGRATION	23	0.353256	1.0551	0.374771	0.654372
GO0045892-NEGATIVE REGULATION OF TRANSCRIPTION, DNA-DEPENDENT	175	0.241211	1.05457	0.336585	0.65418
GO0006006-GLUCOSE METABOLIC PROCESS	82	0.268268	1.05338	0.347676	0.656016
GO0045941-POSITIVE REGULATION OF TRANSCRIPTION	268	0.227475	1.05261	0.356482	0.656604
GO0016265-DEATH	584	0.213562	1.05216	0.279942	0.656351
GO0009165-NUCLEOTIDE BIOSYNTHETIC PROCESS	110	0.256322	1.05164	0.342857	0.65624
GO0065004-PROTEIN-DNA COMPLEX ASSEMBLY	68	0.276291	1.05132	0.344948	0.655466
GO0007155-CELL ADHESION	497	0.214358	1.0498	0.28816	0.658388
GO0000122-NEGATIVE REGULATION OF TRANSCRIPTION FROM RNA POLYMERASE II PROMOTER	130	0.25023	1.04964	0.331137	0.657159
GO0048856-ANATOMICAL STRUCTURE DEVELOPMENT	1697	0.199836	1.0494	0.235437	0.656249
GO0008219-CELL DEATH	584	0.213562	1.04917	0.292818	0.655207
GO0001708-CELL FATE SPECIFICATION	22	0.361586	1.04917	0.396975	0.65354
GO0016051-CARBOHYDRATE BIOSYNTHETIC PROCESS	75	0.275699	1.0484	0.370567	0.654181
GO0006220-PYRIMIDINE NUCLEOTIDE METABOLIC PROCESS	17	0.38033	1.048	0.391225	0.653748
GO0008217-REGULATION OF BLOOD PRESSURE	37	0.312965	1.0472	0.359347	0.654525
GO0015698-INORGANIC ANION TRANSPORT	131	0.253373	1.04505	0.357268	0.659333
GO0006829-ZINC ION TRANSPORT	17	0.377357	1.0449	0.404453	0.658155
GO0022610-BIOLOGICAL ADHESION	497	0.214358	1.04354	0.331316	0.660434
GO0048839-INNER EAR DEVELOPMENT	60	0.28627	1.04296	0.383094	0.660491
GO0040029-REGULATION OF GENE EXPRESSION, EPIGENETIC	38	0.310548	1.04015	0.405253	0.667105
GO0042472-INNER EAR MORPHOGENESIS	46	0.298902	1.039	0.384071	0.669035
GO0002455-HUMORAL IMMUNE RESPONSE MEDIATED BY CIRCULATING IMMUNOGLOBULIN	30	0.324449	1.03741	0.419753	0.671974
GO0050905-NEUROMUSCULAR PROCESS	41	0.303884	1.03495	0.40493	0.677968
GO0006576-BIOGENIC AMINE METABOLIC PROCESS	58	0.28158	1.03316	0.396194	0.681632
GO0006164-PURINE NUCLEOTIDE BIOSYNTHETIC PROCESS	57	0.285707	1.03274	0.398964	0.681146
GO0009967-POSITIVE REGULATION OF SIGNAL TRANSDUCTION	60	0.282014	1.03022	0.433862	0.687108
GO0045444-FAT CELL DIFFERENTIATION	21	0.354091	1.0294	0.408015	0.687781
GO0007269-NEUROTRANSMITTER SECRETION	50	0.293053	1.02879	0.395264	0.688054
GO0009124-NUCLEOSIDE MONOPHOSPHATE BIOSYNTHETIC PROCESS	15	0.388038	1.02829	0.410256	0.68795
GO0032787-MONOCARBOXYLIC ACID METABOLIC PROCESS	194	0.234313	1.0281	0.393277	0.686868
GO0007417-CENTRAL NERVOUS SYSTEM DEVELOPMENT	214	0.231535	1.02752	0.383495	0.686921
GO0007420-BRAIN DEVELOPMENT	172	0.235337	1.02729	0.38806	0.685927
GO0045935-POSITIVE REGULATION OF NUCLEOBASE, NUCLEOSIDE, NUCLEOTIDE AND NUCLEIC ACID METABOLIC PROCESS	272	0.222858	1.0238	0.375796	0.694532
GO0006916-ANTI-APOPTOSIS	74	0.27002	1.02364	0.416107	0.69332
GO0045893-POSITIVE REGULATION OF TRANSCRIPTION, DNA-DEPENDENT	225	0.227933	1.02301	0.403454	0.693477
GO0006915-APOPTOSIS	558	0.207634	1.02199	0.400862	0.694943
GO0007160-CELL-MATRIX ADHESION	58	0.280204	1.02144	0.40708	0.694967
GO0012501-PROGRAMMED CELL DEATH	563	0.207231	1.02103	0.389368	0.694395
GO0031325-POSITIVE REGULATION OF CELLULAR METABOLIC PROCESS	327	0.217641	1.02092	0.397866	0.69306
GO0007623-CIRCADIAN RHYTHM	25	0.332614	1.02039	0.429603	0.692928
GO0051247-POSITIVE REGULATION OF PROTEIN METABOLIC PROCESS	64	0.275454	1.01727	0.431858	0.700791
GO0009583-DETECTION OF LIGHT STIMULUS	24	0.339677	1.01554	0.423636	0.704559
GO0050793-REGULATION OF DEVELOPMENTAL PROCESS	235	0.223265	1.01521	0.399691	0.703974
GO0048869-CELLULAR DEVELOPMENTAL PROCESS	1536	0.193686	1.01285	0.389724	0.70951
GO0030154-CELL DIFFERENTIATION	1536	0.193686	1.01272	0.403659	0.708252
GO0006508-PROTEOLYSIS	559	0.20607	1.0112	0.411602	0.711093
GO0045638-NEGATIVE REGULATION OF MYELOID CELL DIFFERENTIATION	17	0.371062	1.00916	0.440298	0.715521
GO0015837-AMINE TRANSPORT	50	0.285365	1.00903	0.432056	0.714256
GO0009123-NUCLEOSIDE MONOPHOSPHATE METABOLIC PROCESS	16	0.370452	1.0088	0.448148	0.713342
GO0007423-SENSORY ORGAN DEVELOPMENT	155	0.237455	1.00865	0.44186	0.712128
GO0050885-NEUROMUSCULAR PROCESS CONTROLLING BALANCE	28	0.321573	1.00673	0.442882	0.716242
GO0006725-AROMATIC COMPOUND METABOLIC PROCESS	104	0.245858	1.00637	0.441708	0.715634
GO0045597-POSITIVE REGULATION OF CELL DIFFERENTIATION	42	0.299036	1.00555	0.432099	0.716414
GO0009259-RIBONUCLEOTIDE METABOLIC PROCESS	62	0.272921	1.00286	0.445652	0.722794
GO0000041-TRANSITION METAL ION TRANSPORT	49	0.283377	1.00271	0.456014	0.721542
GO0045055-REGULATED SECRETORY PATHWAY	62	0.270858	1.00258	0.473868	0.72029
GO0006979-RESPONSE TO OXIDATIVE STRESS	42	0.301087	1.00134	0.470377	0.722443
GO0040018-POSITIVE REGULATION OF MULTICELLULAR ORGANISM GROWTH	21	0.346942	1.00045	0.468927	0.723523
GO0032943-MONONUCLEAR CELL PROLIFERATION	69	0.263681	1.00024	0.464226	0.722444
GO0051188-COFACTOR BIOSYNTHETIC PROCESS	88	0.254654	0.997297	0.426175	0.729752
GO0046651-LYMPHOCYTE PROLIFERATION	69	0.263681	0.995421	0.460595	0.73355
GO0032259-METHYLATION	42	0.290169	0.994754	0.466205	0.734004
GO0007416-SYNAPTOGENESIS	17	0.365056	0.994543	0.46169	0.732975
GO0001839-NEURAL PLATE MORPHOGENESIS	40	0.288561	0.993948	0.440273	0.733063
GO0048663-NEURON FATE COMMITMENT	18	0.350314	0.993351	0.482569	0.733181
GO0046519-SPHINGOID METABOLIC PROCESS	23	0.332276	0.991622	0.461538	0.736584
GO0007166-CELL SURFACE RECEPTOR LINKED SIGNAL TRANSDUCTION	1139	0.190234	0.987219	0.50706	0.748197
GO0006665-SPHINGOLIPID METABOLIC PROCESS	38	0.295057	0.984428	0.481149	0.755405
GO0030334-REGULATION OF CELL MIGRATION	51	0.279001	0.983708	0.494017	0.756065
GO0006071-GLYCEROL METABOLIC PROCESS	16	0.369787	0.982296	0.468007	0.758865
GO0009887-ORGAN MORPHOGENESIS	458	0.201892	0.981771	0.495427	0.758838
GO0019221-CYTOKINE AND CHEMOKINE MEDIATED SIGNALING PATHWAY	42	0.290026	0.981432	0.500898	0.758167
GO0008632-APOPTOTIC PROGRAM	42	0.286117	0.98012	0.484043	0.760469
GO0006897-ENDOCYTOSIS	154	0.228772	0.980085	0.514901	0.758931
GO0051179-LOCALIZATION	2379	0.184166	0.977338	0.607059	0.765734
GO0003073-REGULATION OF SYSTEMIC ARTERIAL BLOOD PRESSURE	18	0.340992	0.977176	0.458175	0.764527
GO0009653-ANATOMICAL STRUCTURE MORPHOGENESIS	992	0.190789	0.977001	0.556591	0.763403
GO0042129-REGULATION OF T CELL PROLIFERATION	40	0.289253	0.974962	0.488455	0.767926
GO0010324-MEMBRANE INVAGINATION	154	0.228772	0.973773	0.523425	0.769772
GO0051248-NEGATIVE REGULATION OF PROTEIN METABOLIC PROCESS	64	0.256516	0.970281	0.513135	0.778732
GO0006163-PURINE NUCLEOTIDE METABOLIC PROCESS	64	0.258827	0.969975	0.511424	0.777953
GO0007292-FEMALE GAMETE GENERATION	31	0.299011	0.968627	0.51756	0.78034
GO0002009-MORPHOGENESIS OF AN EPITHELIUM	106	0.238915	0.96749	0.494898	0.782263
GO0006044-N-ACETYLGLUCOSAMINE METABOLIC PROCESS	17	0.34465	0.965582	0.526415	0.78618
GO0048468-CELL DEVELOPMENT	1011	0.189151	0.965258	0.603403	0.785393
GO0001840-NEURAL PLATE DEVELOPMENT	41	0.285423	0.964087	0.535406	0.787218
GO0001655-UROGENITAL SYSTEM DEVELOPMENT	66	0.254054	0.963587	0.524957	0.787099
GO0009108-COENZYME BIOSYNTHETIC PROCESS	75	0.248394	0.961889	0.514886	0.790613
GO0051270-REGULATION OF CELL MOTILITY	57	0.260857	0.960977	0.514886	0.791689
GO0007214-GAMMA-AMINOBUTYRIC ACID SIGNALING PATHWAY	19	0.333839	0.95921	0.519573	0.795279
GO0006041-GLUCOSAMINE METABOLIC PROCESS	17	0.34465	0.959159	0.530097	0.793698
GO0051325-INTERPHASE	39	0.287379	0.958169	0.516544	0.794823
GO0006813-POTASSIUM ION TRANSPORT	135	0.226213	0.957253	0.555556	0.795849
GO0006913-NUCLEOCYTOPLASMIC TRANSPORT	86	0.245486	0.956551	0.544674	0.796252
GO0044249-CELLULAR BIOSYNTHETIC PROCESS	680	0.192117	0.956533	0.627972	0.79463
GO0051169-NUCLEAR TRANSPORT	87	0.242001	0.954833	0.533762	0.798077
GO0022403-CELL CYCLE PHASE	256	0.208226	0.954207	0.586583	0.798355
GO0006446-REGULATION OF TRANSLATIONAL INITIATION	21	0.327807	0.9522	0.510516	0.802632
GO0050878-REGULATION OF BODY FLUID LEVELS	65	0.252554	0.951943	0.559792	0.801676
GO0042110-T CELL ACTIVATION	109	0.229806	0.947049	0.560403	0.814472
GO0008033-TRNA PROCESSING	50	0.265954	0.946607	0.564685	0.814103
GO0042491-AUDITORY RECEPTOR CELL DIFFERENTIATION	20	0.327349	0.946402	0.534296	0.81299
GO0019725-CELLULAR HOMEOSTASIS	193	0.213622	0.945989	0.560477	0.81255
GO0022607-CELLULAR COMPONENT ASSEMBLY	301	0.204515	0.945593	0.612903	0.812
GO0000723-TELOMERE MAINTENANCE	18	0.332862	0.945067	0.526802	0.811905
GO0043543-PROTEIN AMINO ACID ACYLATION	21	0.320715	0.944846	0.531365	0.810949
GO0006334-NUCLEOSOME ASSEMBLY	41	0.282554	0.943451	0.543636	0.813204
GO0051329-INTERPHASE OF MITOTIC CELL CYCLE	39	0.287379	0.941326	0.54955	0.817594
GO0000278-MITOTIC CELL CYCLE	210	0.211151	0.940699	0.602585	0.817708
GO0043010-CAMERA-TYPE EYE DEVELOPMENT	58	0.253921	0.939692	0.582746	0.818975
GO0042391-REGULATION OF MEMBRANE POTENTIAL	42	0.275137	0.939581	0.535842	0.81761
GO0006974-RESPONSE TO DNA DAMAGE STIMULUS	217	0.208007	0.938826	0.613672	0.81822
GO0006643-MEMBRANE LIPID METABOLIC PROCESS	140	0.220948	0.937778	0.594896	0.819615
GO0009069-SERINE FAMILY AMINO ACID METABOLIC PROCESS	15	0.348248	0.937471	0.546763	0.818806
GO0007517-MUSCLE DEVELOPMENT	154	0.21806	0.936388	0.614876	0.820131
GO0007389-PATTERN SPECIFICATION PROCESS	214	0.209707	0.936074	0.628664	0.819449
GO0006338-CHROMATIN REMODELING	34	0.284661	0.935925	0.575758	0.818226
GO0009880-EMBRYONIC PATTERN SPECIFICATION	36	0.283493	0.934321	0.557169	0.82113
GO0051249-REGULATION OF LYMPHOCYTE ACTIVATION	71	0.24716	0.931282	0.578313	0.828192
GO0006807-NITROGEN COMPOUND METABOLIC PROCESS	317	0.199284	0.930155	0.663594	0.829693
GO0009953-DORSAL/VENTRAL PATTERN FORMATION	39	0.276075	0.928075	0.568905	0.834049
GO0032200-TELOMERE ORGANIZATION AND BIOGENESIS	18	0.332862	0.92771	0.547206	0.833421
GO0015672-MONOVALENT INORGANIC CATION TRANSPORT	254	0.20312	0.927048	0.661859	0.833696
GO0002253-ACTIVATION OF IMMUNE RESPONSE	65	0.251065	0.92663	0.569665	0.833284
GO0007186-G-PROTEIN COUPLED RECEPTOR PROTEIN SIGNALING PATHWAY	540	0.188889	0.923607	0.747518	0.840083
GO0030888-REGULATION OF B CELL PROLIFERATION	19	0.328531	0.92281	0.567029	0.840753
GO0033013-TETRAPYRROLE METABOLIC PROCESS	17	0.330899	0.922767	0.551661	0.839217
GO0065003-MACROMOLECULAR COMPLEX ASSEMBLY	249	0.202632	0.921298	0.660772	0.841648
GO0006778-PORPHYRIN METABOLIC PROCESS	17	0.330899	0.920634	0.559715	0.841925
GO0003007-HEART MORPHOGENESIS	31	0.286239	0.920555	0.591085	0.840487
GO0060113-INNER EAR RECEPTOR CELL DIFFERENTIATION	23	0.31251	0.919213	0.571161	0.84242
GO0051187-COFACTOR CATABOLIC PROCESS	31	0.289059	0.918446	0.564286	0.842984
GO0009190-CYCLIC NUCLEOTIDE BIOSYNTHETIC PROCESS	24	0.307569	0.917898	0.606557	0.84286
GO0040012-REGULATION OF LOCOMOTION	61	0.245264	0.915582	0.628866	0.8476
GO0030323-RESPIRATORY TUBE DEVELOPMENT	63	0.244209	0.915556	0.613553	0.846023
GO0031347-REGULATION OF DEFENSE RESPONSE	26	0.295943	0.913946	0.557522	0.848669
GO0051321-MEIOTIC CELL CYCLE	72	0.24058	0.913638	0.625	0.847871
GO0007028-CYTOPLASM ORGANIZATION AND BIOGENESIS	17	0.334555	0.913529	0.593385	0.846506
GO0006879-CELLULAR IRON ION HOMEOSTASIS	18	0.323239	0.912076	0.574007	0.848942
GO0016567-PROTEIN UBIQUITINATION	38	0.269252	0.910673	0.594286	0.851078
GO0040011-LOCOMOTION	68	0.24012	0.910282	0.639286	0.850513
GO0009109-COENZYME CATABOLIC PROCESS	28	0.289074	0.907596	0.602131	0.856069
GO0050727-REGULATION OF INFLAMMATORY RESPONSE	26	0.295943	0.905977	0.57197	0.858647
GO0006605-PROTEIN TARGETING	159	0.20976	0.902685	0.684466	0.865803
GO0006461-PROTEIN COMPLEX ASSEMBLY	116	0.219429	0.902247	0.66087	0.865297
GO0055072-IRON ION HOMEOSTASIS	18	0.323239	0.900918	0.591985	0.867053
GO0031570-DNA INTEGRITY CHECKPOINT	20	0.310303	0.898125	0.605166	0.87279
GO0009416-RESPONSE TO LIGHT STIMULUS	66	0.241552	0.893379	0.663265	0.883493
GO0030218-ERYTHROCYTE DIFFERENTIATION	31	0.280394	0.892358	0.633574	0.884404
GO0046483-HETEROCYCLE METABOLIC PROCESS	60	0.239543	0.892322	0.674956	0.88282
GO0051246-REGULATION OF PROTEIN METABOLIC PROCESS	207	0.20026	0.891866	0.750392	0.882396
GO0016192-VESICLE-MEDIATED TRANSPORT	368	0.18672	0.889402	0.814759	0.887011
GO0001838-EMBRYONIC EPITHELIAL TUBE FORMATION	41	0.260991	0.886406	0.643911	0.8931
GO0006352-TRANSCRIPTION INITIATION	26	0.288287	0.885551	0.633027	0.893435
GO0001841-NEURAL TUBE FORMATION	39	0.265358	0.885418	0.638182	0.892115
GO0032940-SECRETION BY CELL	182	0.200745	0.884436	0.746167	0.892853
GO0051705-BEHAVIORAL INTERACTION BETWEEN ORGANISMS	20	0.305393	0.882659	0.641026	0.895763
GO0006171-CAMP BIOSYNTHETIC PROCESS	15	0.33193	0.880688	0.617916	0.89884
GO0030855-EPITHELIAL CELL DIFFERENTIATION	36	0.265425	0.876149	0.647469	0.908146
GO0001654-EYE DEVELOPMENT	83	0.223764	0.876139	0.70087	0.906498
GO0051146-STRIATED MUSCLE CELL DIFFERENTIATION	28	0.286468	0.875249	0.666667	0.907049
GO0033555-MULTICELLULAR ORGANISMAL RESPONSE TO STRESS	23	0.294843	0.874906	0.639706	0.906156
GO0009059-MACROMOLECULE BIOSYNTHETIC PROCESS	512	0.179252	0.872264	0.884726	0.910945
GO0000279-M PHASE	220	0.193545	0.871942	0.802488	0.910049
GO0006471-PROTEIN AMINO ACID ADP-RIBOSYLATION	16	0.320209	0.871563	0.634921	0.909251
GO0021549-CEREBELLUM DEVELOPMENT	18	0.303381	0.865679	0.672192	0.921517
GO0001843-NEURAL TUBE CLOSURE	29	0.272088	0.865118	0.66	0.921055
GO0032147-ACTIVATION OF PROTEIN KINASE ACTIVITY	28	0.27691	0.863923	0.647482	0.922077
GO0009719-RESPONSE TO ENDOGENOUS STIMULUS	234	0.1898	0.863912	0.833333	0.920424
GO0006090-PYRUVATE METABOLIC PROCESS	20	0.302681	0.861204	0.667311	0.925038
GO0007612-LEARNING	40	0.251337	0.859922	0.692308	0.926245
GO0001649-OSTEOBLAST DIFFERENTIATION	25	0.281077	0.859826	0.679279	0.924801
GO0000075-CELL CYCLE CHECKPOINT	26	0.272965	0.858849	0.685393	0.925284
GO0035108-LIMB MORPHOGENESIS	62	0.22992	0.85879	0.733453	0.923741
GO0032482-RAB PROTEIN SIGNAL TRANSDUCTION	26	0.279881	0.857251	0.675422	0.925573
GO0048015-PHOSPHOINOSITIDE-MEDIATED SIGNALING	40	0.251762	0.857073	0.718464	0.924312
GO0009063-AMINO ACID CATABOLIC PROCESS	42	0.252181	0.856041	0.695341	0.924793
GO0006091-GENERATION OF PRECURSOR METABOLITES AND ENERGY	388	0.179116	0.855569	0.912519	0.924212
GO0009617-RESPONSE TO BACTERIUM	60	0.233513	0.854707	0.729494	0.924395
GO0048730-EPIDERMIS MORPHOGENESIS	41	0.25002	0.85407	0.70483	0.924043
GO0030324-LUNG DEVELOPMENT	62	0.233845	0.853921	0.747841	0.922748
GO0042254-RIBOSOME BIOGENESIS AND ASSEMBLY	86	0.219457	0.853714	0.77187	0.921572
GO0002377-IMMUNOGLOBULIN PRODUCTION	36	0.253963	0.853339	0.695187	0.920742
GO0032483-REGULATION OF RAB PROTEIN SIGNAL TRANSDUCTION	26	0.279881	0.853295	0.663717	0.919194
GO0032313-REGULATION OF RAB GTPASE ACTIVITY	26	0.279881	0.851759	0.684022	0.920957
GO0035107-APPENDAGE MORPHOGENESIS	62	0.22992	0.850607	0.770408	0.921722
GO0009855-DETERMINATION OF BILATERAL SYMMETRY	32	0.261227	0.849647	0.69873	0.922104
GO0016485-PROTEIN PROCESSING	64	0.225943	0.848669	0.755	0.922529
GO0033554-CELLULAR RESPONSE TO STRESS	17	0.307438	0.848239	0.677122	0.921816
GO0006073-GLUCAN METABOLIC PROCESS	28	0.266854	0.846639	0.686679	0.923575
GO0050670-REGULATION OF LYMPHOCYTE PROLIFERATION	50	0.240138	0.846456	0.726316	0.922365
GO0032944-REGULATION OF MONONUCLEAR CELL PROLIFERATION	50	0.240138	0.846318	0.73262	0.921054
GO0009799-DETERMINATION OF SYMMETRY	32	0.261227	0.846067	0.71831	0.919916
GO0009100-GLYCOPROTEIN METABOLIC PROCESS	91	0.215667	0.845013	0.758037	0.920492
GO0007088-REGULATION OF MITOSIS	26	0.276384	0.842873	0.655738	0.923463
GO0022037-METENCEPHALON DEVELOPMENT	18	0.303381	0.842148	0.681382	0.923286
GO0015992-PROTON TRANSPORT	49	0.23633	0.840686	0.73569	0.924543
GO0007249-I-KAPPAB KINASE/NF-KAPPAB CASCADE	34	0.260793	0.838979	0.718182	0.926368
GO0009790-EMBRYONIC DEVELOPMENT	392	0.176018	0.837662	0.942815	0.927425
GO0045927-POSITIVE REGULATION OF GROWTH	24	0.280054	0.836867	0.687386	0.927355
GO0006818-HYDROGEN TRANSPORT	53	0.233811	0.836312	0.73638	0.92683
GO0015849-ORGANIC ACID TRANSPORT	56	0.226635	0.833758	0.762681	0.930302
GO0006941-STRIATED MUSCLE CONTRACTION	29	0.26784	0.833015	0.720974	0.930169
GO0014020-PRIMARY NEURAL TUBE FORMATION	31	0.261655	0.827598	0.747795	0.938828
GO0008037-CELL RECOGNITION	40	0.246996	0.82599	0.728843	0.940145
GO0005977-GLYCOGEN METABOLIC PROCESS	28	0.266854	0.825772	0.727768	0.938932
GO0021695-CEREBELLAR CORTEX DEVELOPMENT	15	0.316509	0.824014	0.723282	0.940766
GO0033692-CELLULAR POLYSACCHARIDE BIOSYNTHETIC PROCESS	16	0.304616	0.822979	0.697087	0.941059
GO0002440-PRODUCTION OF MOLECULAR MEDIATOR OF IMMUNE RESPONSE	37	0.242632	0.821722	0.757785	0.941695
GO0044265-CELLULAR MACROMOLECULE CATABOLIC PROCESS	196	0.185562	0.8206	0.911672	0.942078
GO0000271-POLYSACCHARIDE BIOSYNTHETIC PROCESS	17	0.300229	0.819653	0.720755	0.942221
GO0044264-CELLULAR POLYSACCHARIDE METABOLIC PROCESS	43	0.238079	0.819585	0.763964	0.940732
GO0048729-TISSUE MORPHOGENESIS	66	0.219852	0.818523	0.794964	0.941123
GO0007067-MITOSIS	158	0.190423	0.817794	0.878125	0.940812
GO0030595-LEUKOCYTE CHEMOTAXIS	18	0.29009	0.816441	0.736641	0.941657
GO0005976-POLYSACCHARIDE METABOLIC PROCESS	43	0.238079	0.81601	0.750916	0.940896
GO0051327-M PHASE OF MEIOTIC CELL CYCLE	71	0.215488	0.815913	0.787197	0.939503
GO0030166-PROTEOGLYCAN BIOSYNTHETIC PROCESS	16	0.303818	0.815033	0.724719	0.939468
GO0007631-FEEDING BEHAVIOR	29	0.258742	0.81397	0.74397	0.939712
GO0046356-ACETYL-COA CATABOLIC PROCESS	24	0.268931	0.812537	0.728782	0.940648
GO0006094-GLUCONEOGENESIS	16	0.305977	0.81243	0.735812	0.939243
GO0006099-TRICARBOXYLIC ACID CYCLE	23	0.275334	0.811347	0.721915	0.939551
GO0046942-CARBOXYLIC ACID TRANSPORT	56	0.226635	0.810461	0.790576	0.939473
GO0007126-MEIOSIS	71	0.215488	0.810166	0.811419	0.938428
GO0021953-CENTRAL NERVOUS SYSTEM NEURON DIFFERENTIATION	23	0.272057	0.808837	0.741135	0.93913
GO0046058-CAMP METABOLIC PROCESS	17	0.291655	0.808719	0.752981	0.937779
GO0009411-RESPONSE TO UV	24	0.269088	0.807622	0.754448	0.938028
GO0046034-ATP METABOLIC PROCESS	34	0.25036	0.806587	0.771062	0.938181
GO0008629-INDUCTION OF APOPTOSIS BY INTRACELLULAR SIGNALS	29	0.255423	0.806278	0.739895	0.937158
GO0009798-AXIS SPECIFICATION	15	0.301407	0.806249	0.733333	0.935673
GO0000087-M PHASE OF MITOTIC CELL CYCLE	160	0.186279	0.804763	0.876442	0.93654
GO0009060-AEROBIC RESPIRATION	24	0.269993	0.803908	0.756993	0.936305
GO0008207-C21-STEROID HORMONE METABOLIC PROCESS	15	0.301753	0.799876	0.725338	0.941193
GO0043506-REGULATION OF JNK ACTIVITY	15	0.299348	0.798942	0.745794	0.941099
GO0007163-ESTABLISHMENT AND/OR MAINTENANCE OF CELL POLARITY	23	0.272773	0.797396	0.750909	0.941951
GO0022613-RIBONUCLEOPROTEIN COMPLEX BIOGENESIS AND ASSEMBLY	148	0.184924	0.793866	0.901274	0.945828
GO0042113-B CELL ACTIVATION	78	0.208049	0.793237	0.829966	0.945312
GO0051259-PROTEIN OLIGOMERIZATION	26	0.260211	0.790628	0.787645	0.94771
GO0003002-REGIONALIZATION	138	0.186102	0.78849	0.909244	0.949443
GO0046777-PROTEIN AMINO ACID AUTOPHOSPHORYLATION	33	0.242967	0.78824	0.796733	0.948249
GO0006281-DNA REPAIR	176	0.180996	0.788021	0.941558	0.947041
GO0006413-TRANSLATIONAL INITIATION	42	0.231593	0.783824	0.822917	0.951527
GO0060173-LIMB DEVELOPMENT	64	0.207595	0.780701	0.870175	0.954412
GO0006399-TRNA METABOLIC PROCESS	101	0.194123	0.780274	0.910744	0.953437
GO0051098-REGULATION OF BINDING	18	0.279224	0.778574	0.791434	0.95432
GO0051258-PROTEIN POLYMERIZATION	32	0.243401	0.775548	0.830357	0.956869
GO0001709-CELL FATE DETERMINATION	22	0.265948	0.774974	0.783428	0.956114
GO0006412-TRANSLATION	311	0.165729	0.774877	0.984424	0.954715
GO0048736-APPENDAGE DEVELOPMENT	64	0.207595	0.772101	0.85689	0.956936
GO0008285-NEGATIVE REGULATION OF CELL PROLIFERATION	106	0.192258	0.772094	0.923205	0.955424
GO0032446-PROTEIN MODIFICATION BY SMALL PROTEIN CONJUGATION	43	0.225485	0.771085	0.841727	0.955207
GO0048871-MULTICELLULAR ORGANISMAL HOMEOSTASIS	23	0.254933	0.770128	0.789946	0.954955
GO0006865-AMINO ACID TRANSPORT	42	0.227153	0.762314	0.854839	0.963099
GO0016540-PROTEIN AUTOPROCESSING	35	0.230674	0.760362	0.851327	0.963986
GO0007611-LEARNING AND/OR MEMORY	59	0.211159	0.759123	0.863233	0.963912
GO0009913-EPIDERMAL CELL DIFFERENTIATION	29	0.2406	0.759059	0.810909	0.962463
GO0009566-FERTILIZATION	43	0.221383	0.758322	0.827465	0.96187
GO0021700-DEVELOPMENTAL MATURATION	81	0.197087	0.756993	0.910299	0.961909
GO0016568-CHROMATIN MODIFICATION	152	0.175787	0.755372	0.957166	0.96226
GO0001894-TISSUE HOMEOSTASIS	23	0.254933	0.755268	0.802158	0.960906
GO0009952-ANTERIOR/POSTERIOR PATTERN FORMATION	90	0.187765	0.749155	0.93686	0.966476
GO0006644-PHOSPHOLIPID METABOLIC PROCESS	107	0.18428	0.748043	0.940273	0.966196
GO0006396-RNA PROCESSING	312	0.159766	0.744143	0.992026	0.969039
GO0042446-HORMONE BIOSYNTHETIC PROCESS	32	0.228345	0.74074	0.8125	0.971301
GO0006457-PROTEIN FOLDING	120	0.177545	0.740515	0.962295	0.970022
GO0009314-RESPONSE TO RADIATION	85	0.186658	0.737294	0.936426	0.971855
GO0048565-GUT DEVELOPMENT	17	0.263498	0.730744	0.839925	0.976928
GO0031424-KERATINIZATION	22	0.245286	0.729178	0.826493	0.976931
GO0048276-GASTRULATION (SENSU VERTEBRATA)	24	0.240331	0.727805	0.858998	0.976853
GO0046148-PIGMENT BIOSYNTHETIC PROCESS	25	0.236933	0.727719	0.845735	0.975427
GO0050808-SYNAPSE ORGANIZATION AND BIOGENESIS	41	0.211072	0.724828	0.89009	0.976585
GO0050864-REGULATION OF B CELL ACTIVATION	32	0.225077	0.722904	0.871747	0.976854
GO0001702-GASTRULATION WITH MOUTH FORMING SECOND	24	0.240331	0.721881	0.845045	0.976265
GO0043281-REGULATION OF CASPASE ACTIVITY	29	0.232389	0.71678	0.873264	0.979426
GO0007338-SINGLE FERTILIZATION	38	0.211535	0.715405	0.921005	0.979158
GO0015986-ATP SYNTHESIS COUPLED PROTON TRANSPORT	28	0.226066	0.706679	0.894265	0.985292
GO0032318-REGULATION OF RAS GTPASE ACTIVITY	31	0.22357	0.706366	0.876344	0.984051
GO0007286-SPERMATID DEVELOPMENT	31	0.218446	0.704094	0.899461	0.98437
GO0050871-POSITIVE REGULATION OF B CELL ACTIVATION	24	0.233905	0.702434	0.887153	0.984214
GO0045333-CELLULAR RESPIRATION	28	0.22299	0.700427	0.892045	0.984379
GO0006997-NUCLEAR ORGANIZATION AND BIOGENESIS	22	0.238202	0.696181	0.901701	0.98618
GO0007368-DETERMINATION OF LEFT/RIGHT SYMMETRY	31	0.214928	0.691809	0.91791	0.987898
GO0042461-PHOTORECEPTOR CELL DEVELOPMENT	15	0.257186	0.683636	0.876611	0.992174
GO0006403-RNA LOCALIZATION	48	0.190778	0.678631	0.953153	0.994051
GO0007339-BINDING OF SPERM TO ZONA PELLUCIDA	16	0.248569	0.678314	0.889734	0.992768
GO0007602-PHOTOTRANSDUCTION	20	0.23791	0.675163	0.893186	0.993304
GO0048562-EMBRYONIC ORGAN MORPHOGENESIS	19	0.236526	0.674157	0.905812	0.992465
GO0042440-PIGMENT METABOLIC PROCESS	29	0.215368	0.669594	0.905626	0.99381
GO0042692-MUSCLE CELL DIFFERENTIATION	59	0.182104	0.669485	0.973404	0.99238
GO0030072-PEPTIDE HORMONE SECRETION	26	0.214063	0.664539	0.912088	0.993772
GO0001889-LIVER DEVELOPMENT	20	0.233524	0.662358	0.910092	0.993539
GO0006753-NUCLEOSIDE PHOSPHATE METABOLIC PROCESS	31	0.204942	0.657465	0.955882	0.994701
GO0007565-FEMALE PREGNANCY	30	0.205825	0.653456	0.940455	0.995272
GO0002790-PEPTIDE SECRETION	27	0.211357	0.652007	0.943119	0.994537
GO0051236-ESTABLISHMENT OF RNA LOCALIZATION	47	0.185799	0.65039	0.953654	0.993896
GO0050657-NUCLEIC ACID TRANSPORT	47	0.185799	0.649002	0.963287	0.993202
GO0051028-MRNA TRANSPORT	44	0.185435	0.646785	0.966252	0.992845
GO0050658-RNA TRANSPORT	47	0.185799	0.644734	0.958781	0.992349
GO0006754-ATP BIOSYNTHETIC PROCESS	31	0.204942	0.642365	0.940741	0.992005
GO0048515-SPERMATID DIFFERENTIATION	33	0.196111	0.639114	0.959147	0.992012
GO0035036-SPERM-EGG RECOGNITION	17	0.229305	0.632811	0.919925	0.993189
GO0006418-TRNA AMINOACYLATION FOR PROTEIN TRANSLATION	51	0.176417	0.623186	0.977032	0.995572
GO0043038-AMINO ACID ACTIVATION	51	0.176417	0.620345	0.979094	0.995207
GO0043039-TRNA AMINOACYLATION	51	0.176417	0.61688	0.978571	0.994975
GO0000375-RNA SPLICING, VIA TRANSESTERIFICATION REACTIONS	39	0.17727	0.597882	0.982079	0.999534
GO0000398-NUCLEAR MRNA SPLICING, VIA SPLICEOSOME	39	0.17727	0.596404	0.978142	0.99849
GO0000377-RNA SPLICING, VIA TRANSESTERIFICATION REACTIONS WITH BULGED ADENOSINE AS NUCLEOPHILE	39	0.17727	0.586249	0.981884	0.999795
GO0045792-NEGATIVE REGULATION OF CELL SIZE	16	0.205435	0.550331	0.971645	1
GO0043284-BIOPOLYMER BIOSYNTHETIC PROCESS	31	0.173033	0.548307	0.985075	1
GO0006497-PROTEIN AMINO ACID LIPIDATION	42	0.157218	0.539573	0.99637	1
GO0008277-REGULATION OF G-PROTEIN COUPLED RECEPTOR PROTEIN SIGNALING PATHWAY	16	0.198966	0.53649	0.965844	1
GO0015931-NUCLEOBASE, NUCLEOSIDE, NUCLEOTIDE AND NUCLEIC ACID TRANSPORT	50	0.149875	0.534122	0.998195	1
GO0010033-RESPONSE TO ORGANIC SUBSTANCE	25	0.174493	0.520078	0.990654	1
GO0000070-MITOTIC SISTER CHROMATID SEGREGATION	16	0.186225	0.50713	0.987522	1
GO0000819-SISTER CHROMATID SEGREGATION	16	0.186225	0.504073	0.988991	1
GO0065002-INTRACELLULAR PROTEIN TRANSPORT ACROSS A MEMBRANE	46	0.143599	0.497416	0.998224	1
GO0042157-LIPOPROTEIN METABOLIC PROCESS	55	0.136256	0.4881	0.998211	0.999768
GO0021954-CENTRAL NERVOUS SYSTEM NEURON DEVELOPMENT	20	0.165438	0.470222	0.996337	0.999336
GO0006119-OXIDATIVE PHOSPHORYLATION	39	0.132277	0.446883	1	0.998836
